# Supplementary material for: Spatial control over catalyst positioning on biodegradable polymeric nanomotors
Source: Nat Commun. 2019 Nov 22;10:5308. doi: 10.1038/s41467-019-13288-x (PMC6876569; doi:10.1038/s41467-019-13288-x)
Supplement: Supplementary file 8 — Source Data [file 41467_2019_13288_MOESM8_ESM.xlsx]

## Sheet: Fig 2c Fluorescence
Wavelength (nm)	Stomatocytes	TCEP beads	TCEP	polymer
500	8.8829	4.17881	1.7082	3.40044
500.5	9.40373	4.35613	1.67291	3.42445
501	10.0373	4.55429	1.71389	3.17044
501.5	10.6365	4.76833	1.82323	2.94495
502	11.6115	4.9662	1.86683	2.77489
502.5	12.1062	5.31546	1.77276	2.5641
503	13.0726	5.65054	1.82924	2.33238
503.5	13.8115	5.83082	1.84499	2.16866
504	14.7633	5.96631	1.81755	1.98301
504.5	16.0601	6.18999	1.94752	1.84864
505	17.025	6.6321	2.09604	1.77475
505.5	17.9302	7.11575	2.13735	1.66489
506	19.323	7.70744	2.1936	1.54092
506.5	20.8151	8.0592	2.35479	1.49515
507	22.162	8.77916	2.5139	1.59327
507.5	23.725	9.0412	2.83153	1.72996
508	24.9995	9.81156	3.02139	1.72557
508.5	26.2291	10.7218	3.33925	1.74538
509	28.1426	11.2735	3.51918	1.84269
509.5	29.7972	11.8205	3.71811	1.98035
510	31.5057	12.6088	3.80293	2.06463
510.5	33.0037	13.169	3.94173	2.07134
511	34.8295	13.766	4.08295	2.09318
511.5	36.7825	14.5912	4.0711	2.17482
512	38.5021	15.2549	4.24284	2.06789
512.5	40.194	15.4873	4.33097	1.99702
513	41.9767	16.0843	4.42326	1.96604
513.5	43.3486	16.5571	4.7536	1.97852
514	45.2242	17.3809	4.79825	1.87591
514.5	47.2605	18.0155	4.79106	1.88663
515	49.0603	18.6913	4.96367	1.92213
515.5	50.6569	19.2942	5.05272	2.00375
516	52.5182	20.4074	5.07144	2.04343
516.5	54.7142	21.3431	5.04568	2.10782
517	56.283	22.2552	5.44532	2.09098
517.5	57.4322	22.7714	5.77535	2.23378
518	59.4432	23.3926	5.97271	2.37181
518.5	60.8527	24.2109	6.15014	2.34491
519	63.0839	24.8206	6.27891	2.39433
519.5	65.5547	25.3636	6.36778	2.41689
520	67.406	25.9193	6.74175	2.54854
520.5	68.7562	26.7896	6.91358	2.50313
521	70.2886	27.3935	7.02431	2.4533
521.5	71.9727	28.1558	7.0649	2.59859
522	73.7624	28.9223	7.37864	2.663
522.5	75.2252	29.3176	7.7636	2.69039
523	76.4314	30.1727	7.87195	2.83313
523.5	77.448	31.0642	7.93261	2.85354
524	78.9782	31.903	8.05431	2.87115
524.5	80.0659	32.2237	8.21651	2.8662
525	81.4965	32.3906	8.35878	2.82967
525.5	82.089	33.3041	8.38179	2.96572
526	83.0798	33.5855	8.66728	3.04963
526.5	84.194	33.8188	8.88962	3.07369
527	84.6926	34.29	8.92293	3.01475
527.5	85.176	34.4987	9.00367	3.09312
528	86.1105	34.7298	9.12032	3.05999
528.5	86.2804	35.4202	9.01966	3.1632
529	86.8681	35.8557	9.09559	3.16138
529.5	87.16	36.2666	9.17662	3.09292
530	87.4337	36.2828	9.25154	2.98802
530.5	86.7857	36.3523	9.43361	2.98807
531	87.5273	36.3912	9.35424	2.99616
531.5	87.96	36.4447	9.45491	3.00548
532	87.7201	36.7307	9.61111	3.0093
532.5	87.2656	36.8146	9.7028	3.07746
533	87.1211	37.2431	9.76376	3.17289
533.5	86.3649	36.9174	9.5836	3.22389
534	85.7588	36.3547	9.75135	3.08781
534.5	85.3759	36.5752	9.84814	3.13997
535	84.8974	36.3503	9.85066	3.28483
535.5	84.7869	35.6661	9.78933	3.21589
536	84.3128	36.1397	9.76506	3.06372
536.5	83.3492	35.9394	9.73857	3.02865
537	82.3155	35.6371	9.61365	3.0394
537.5	81.0716	35.3037	9.50868	3.11004
538	80.679	35.1942	9.62153	3.04201
538.5	80.1419	35.128	9.66599	3.05726
539	79.3106	34.4475	9.52029	3.03378
539.5	77.7872	34.6134	9.37309	2.9535
540	76.4156	34.5463	9.3013	3.02034
540.5	75.4988	33.6549	9.24327	2.0348
541	74.2798	33.4455	9.32586	1.99967
541.5	73.3494	32.8826	9.35994	2.03025
542	72.5107	31.7498	9.06266	1.99036
542.5	71.34	31.5671	8.89684	2.02951
543	70.0933	31.4823	8.84914	1.9865
543.5	68.8695	30.9159	8.80999	1.93374
544	67.7322	30.6633	8.6602	1.90913
544.5	66.8173	30.3607	8.69814	2.02744
545	65.7944	30.026	8.59479	1.91126
545.5	64.1896	29.6059	8.46422	1.84401
546	63.3622	29.3792	8.29018	1.84252
546.5	62.2485	28.8675	8.17874	1.83314
547	61.0816	28.587	8.10098	1.85232
547.5	60.3116	28.2069	7.9558	1.73042
548	59.4544	27.1516	7.74602	1.80513
548.5	58.0221	26.8391	7.74874	1.79427
549	56.7487	26.9294	7.63911	1.86187
549.5	55.8346	26.6704	7.5891	1.81941
550	55.0541	26.0507	7.46877	1.70246
550.5	54.0332	25.5828	7.29818	1.74589
551	52.989	25.2953	7.15318	1.84923
551.5	52.0339	24.7962	7.22468	1.77927
552	51.0396	24.6072	7.14152	1.67111
552.5	50.1575	23.9461	7.14224	1.57693
553	49.2893	23.7524	6.75524	1.65068
553.5	48.3162	23.2903	6.79198	1.63925
554	47.6131	22.7405	6.841	1.65606
554.5	47.0647	22.8319	6.81391	1.63007
555	46.3212	22.4821	6.51816	1.58328
555.5	45.59	22.4569	6.34571	1.6838
556	44.4652	21.6876	6.3219	1.66725
556.5	43.3696	21.1561	6.03154	1.64823
557	43.0239	21.0391	6.10313	1.60011
557.5	42.4937	20.884	6.12543	1.69574
558	41.9438	20.8237	6.04985	1.69837
558.5	41.24	20.4432	6.10461	1.71543
559	40.0791	19.8187	6.01206	1.80539
559.5	39.7615	19.836	5.96467	1.68652
560	38.9567	19.3541	5.91971	1.70066
560.5	38.2544	18.961	5.823	1.75456
561	37.9935	18.7825	5.7376	1.84422
561.5	37.2557	18.5231	5.72835	1.96828
562	36.9977	18.2579	5.85244	2.14624
562.5	36.8636	18.2134	5.95435	2.31219
563	36.8051	18.4593	5.86804	2.58637
563.5	36.1544	18.4787	6.08142	2.74816
564	35.6842	18.4717	6.3757	3.07649
564.5	35.3109	18.7021	6.78269	3.4847
565	35.3574	18.7007	7.21012	3.70867
565.5	35.049	18.9603	7.44987	4.10103
566	34.94	19.0365	7.69171	4.64878
566.5	35.3021	18.8906	8.27689	5.15626
567	35.1009	19.1873	8.63456	5.64693
567.5	34.8572	19.5312	9.08439	5.87825
568	34.8645	19.9022	9.22521	6.23879
568.5	34.7955	19.8128	9.22073	6.47284
569	34.6008	19.777	9.53243	6.90753
569.5	33.6256	19.634	9.79932	6.91626
570	33.1437	19.1462	9.58531	6.72418
570.5	32.7857	18.8505	9.51829	6.68782
571	32.5692	18.5999	9.23409	6.51985
571.5	31.3897	18.1228	8.69294	6.15577
572	30.5134	17.3059	8.32981	5.78529
572.5	29.7557	16.7491	7.6366	5.34162
573	28.979	16.0137	7.12713	4.90138
573.5	28.2781	15.4764	6.63654	4.46096
574	27.2991	14.8661	6.05961	3.94147
574.5	26.3811	14.2849	5.61871	3.62349
575	25.6081	13.7204	5.34458	3.22459
575.5	24.5528	12.9107	4.98187	2.81983
576	24.0142	12.6733	4.62702	2.41018
576.5	23.6923	12.3513	4.16496	2.21254
577	23.2534	12.093	3.8854	2.04936
577.5	22.728	11.8518	3.71289	1.80799
578	22.1842	11.4383	3.53011	1.718
578.5	21.505	10.8957	3.32106	1.62118
579	21.5046	10.9239	3.30106	1.54007
579.5	21.0406	10.5648	3.24228	1.48458
580	20.7137	10.3708	3.10684	1.52349
580.5	20.2357	10.1965	3.18172	1.47372
581	19.6909	9.93313	3.16916	1.38505
581.5	19.1575	9.84905	3.03347	1.43126
582	18.9725	9.78181	2.93173	1.49226
582.5	18.7148	9.67302	2.85563	1.45539
583	18.0988	9.35797	2.98718	1.5205
583.5	17.5971	9.2018	2.78684	1.4533
584	17.5321	9.13909	2.6567	1.38401
584.5	17.4737	8.88413	2.68973	1.40023
585	16.7335	8.9059	2.70981	1.38452
585.5	16.3996	8.65814	2.60643	1.34956
586	16.2482	8.48679	2.54787	1.37661
586.5	15.8298	8.18281	2.49984	1.32279
587	15.4897	7.97114	2.41493	1.31119
587.5	14.9996	8.01636	2.41284	1.35799
588	14.7976	7.90089	2.45103	1.36555
588.5	14.8686	7.86076	2.48591	1.30836
589	14.4304	7.60789	2.39127	1.39053
589.5	13.9373	7.64592	2.43051	1.28221
590	13.8354	7.61699	2.3389	1.28111
590.5	13.5696	7.27009	2.29505	1.21411
591	13.1585	7.12714	2.24441	1.23239
591.5	13.0609	6.9584	2.10704	1.25902
592	12.6214	6.74515	2.05972	1.26989
592.5	12.1279	6.63647	2.05163	1.24107
593	11.8107	6.53787	2.09897	1.30441
593.5	11.4953	6.49652	2.06127	1.25323
594	11.1978	6.24676	2.13398	1.20804
594.5	11.1686	6.04005	2.12574	1.15723
595	10.8333	5.9527	2.13117	1.21962
595.5	10.8031	5.75857	2.02756	1.25162
596	10.6799	6.01775	1.86309	1.21156
596.5	10.4081	5.87534	1.91461	1.24772
597	10.2363	5.74518	1.92563	1.2219
597.5	10.0675	5.47809	1.79992	1.19222
598	9.62065	5.3006	1.92379	1.24164
598.5	9.43451	5.22541	1.85143	1.26511
599	9.30171	5.20219	1.76515	1.25772
599.5	9.13341	4.91404	1.56718	1.31357
600	8.90786	4.94521	1.58367	1.20276
600.5	8.58137	4.97447	1.59562	1.12993
601	8.32466	4.9015	1.62271	1.16879
601.5	8.34432	4.7464	1.60093	1.21587
602	8.34672	4.62485	1.5653	1.20304
602.5	8.0775	4.47447	1.57781	1.27739
603	7.64722	4.37066	1.51722	1.23844
603.5	7.49354	4.30327	1.42189	1.19296
604	7.48175	4.27016	1.39258	1.26122
604.5	7.33259	4.25397	1.35495	1.2317
605	7.07832	4.01721	1.37785	1.15697
605.5	7.09599	3.88248	1.46487	1.11475
606	6.82421	3.98882	1.38225	1.16032
606.5	6.90237	3.99206	1.29074	1.2168
607	6.92746	3.75982	1.34849	1.23968
607.5	6.55176	3.74451	1.2986	1.10074
608	6.48064	3.74781	1.23134	1.11522
608.5	6.42968	3.46457	1.25998	1.14831
609	6.2707	3.41167	1.23383	1.09101
609.5	6.11817	3.5099	1.22401	1.11019
610	5.93339	3.32616	1.154	1.06055
610.5	5.83543	3.18502	1.23094	1.15037
611	5.74004	3.11341	1.24471	1.09002
611.5	5.61469	3.11407	1.31541	1.02265
612	5.42856	3.04163	1.1169	1.09791
612.5	5.35332	3.01118	1.08746	1.1329
613	5.35901	2.99811	1.08493	1.05841
613.5	5.40881	2.88782	1.06439	0.996917
614	5.20286	2.90533	0.999746	1.02806
614.5	5.05513	2.79484	0.971612	1.02046
615	4.87608	2.77236	1.05051	0.980146
615.5	4.79444	2.71598	0.977639	0.986546
616	4.68647	2.68601	0.886618	0.927219
616.5	4.63649	2.64816	1.05077	0.85422
617	4.65207	2.66126	1.08086	0.885682
617.5	4.55097	2.54731	1.01591	0.929382
618	4.43016	2.43813	0.949994	0.926968
618.5	4.20487	2.34411	0.984267	0.884321
619	4.19929	2.39452	0.913871	0.874432
619.5	4.06247	2.40823	0.847531	0.858172
620	3.9313	2.34448	0.838876	0.850116
620.5	3.95289	2.26733	0.813685	0.831136
621	3.80327	2.28171	0.757704	0.752261
621.5	3.83833	2.12388	0.778214	0.786697
622	3.68855	2.09943	0.741144	0.801502
622.5	3.57603	2.09019	0.747125	0.756461
623	3.66708	2.05437	0.729434	0.745246
623.5	3.57178	2.06787	0.757426	0.748245
624	3.63796	1.97782	0.728023	0.754925
624.5	3.45509	1.87682	0.687311	0.720165
625	3.32251	1.82672	0.648082	0.714312
625.5	3.24634	1.9158	0.70596	0.700048
626	3.23762	1.83078	0.707581	0.64769
626.5	3.30907	1.85167	0.623796	0.642879
627	3.23049	1.71369	0.649285	0.613797
627.5	3.12802	1.72029	0.62798	0.647868
628	3.02544	1.7818	0.640047	0.608607
628.5	2.96621	1.69145	0.61642	0.549645
629	2.99009	1.59991	0.618683	0.539657
629.5	2.83804	1.49616	0.571536	0.542878
630	2.74017	1.49171	0.560354	0.560889
630.5	2.64837	1.50335	0.571088	0.604878
631	2.71896	1.53283	0.564983	0.557114
631.5	2.61171	1.50045	0.492514	0.52033
632	2.5234	1.47449	0.519552	0.541775
632.5	2.49035	1.42817	0.523191	0.545164
633	2.40433	1.37963	0.535507	0.503104
633.5	2.43395	1.40591	0.503511	0.493381
634	2.36053	1.35987	0.482205	0.550799
634.5	2.28836	1.32356	0.512447	0.534819
635	2.36875	1.25568	0.490921	0.50391
635.5	2.19031	1.31027	0.475516	0.487368
636	2.07894	1.28714	0.468816	0.447747
636.5	2.10613	1.28214	0.453107	0.458817
637	2.12456	1.21821	0.519387	0.462829
637.5	2.01817	1.18624	0.527642	0.435161
638	1.93139	1.16264	0.446064	0.464786
638.5	1.98248	1.13976	0.422171	0.454017
639	1.8439	1.16351	0.408929	0.439542
639.5	1.88131	1.09607	0.388419	0.453536
640	1.85598	1.06975	0.418384	0.454936
640.5	1.88801	1.10129	0.381216	0.448791
641	1.82644	1.03363	0.397243	0.419433
641.5	1.68698	0.970759	0.406003	0.425524
642	1.62151	0.932714	0.37027	0.442794
642.5	1.72168	0.937757	0.371227	0.426372
643	1.67295	0.976023	0.380134	0.439909
643.5	1.59184	1.02575	0.388196	0.410921
644	1.43855	0.983734	0.388734	0.362543
644.5	1.45796	0.896083	0.3529	0.343736
645	1.45443	0.965399	0.317786	0.349621
645.5	1.36432	0.926019	0.353396	0.357997
646	1.32533	0.868632	0.354941	0.334951
646.5	1.40716	0.827257	0.386861	0.326936
647	1.38344	0.711845	0.355591	0.332894
647.5	1.33414	0.740276	0.303795	0.395017
648	1.2773	0.762033	0.309665	0.340599
648.5	1.22816	0.736992	0.304146	0.319575
649	1.19151	0.768017	0.279326	0.324804
649.5	1.15537	0.768264	0.272554	0.338735
650	1.11346	0.735058	0.288603	0.320105
650.5	1.17526	0.755508	0.30955	0.278993
651	1.09205	0.654586	0.313861	0.280022
651.5	1.09139	0.689167	0.285985	0.354936
652	1.07727	0.686425	0.270482	0.322725
652.5	1.08135	0.647805	0.294476	0.294746
653	0.979888	0.624436	0.299212	0.326573
653.5	0.957235	0.54254	0.257342	0.308818
654	0.985904	0.611907	0.265718	0.268379
654.5	1.01899	0.605941	0.240816	0.302138
655	0.902379	0.589722	0.230203	0.318492
655.5	0.866514	0.578408	0.264949	0.327167
656	0.865732	0.570167	0.248068	0.326707
656.5	0.826222	0.583912	0.276927	0.336247
657	0.859729	0.51293	0.248935	0.322051
657.5	0.904192	0.516006	0.243718	0.31338
658	0.844647	0.512301	0.266572	0.326295
658.5	0.759844	0.477678	0.276486	0.334935
659	0.850501	0.486733	0.224762	0.345721
659.5	0.83945	0.487312	0.228972	0.350358
660	0.771607	0.54303	0.209176	0.327427
660.5	0.639751	0.481928	0.212478	0.336421
661	0.659878	0.427937	0.219813	0.338355
661.5	0.746394	0.423059	0.20709	0.307169
662	0.687224	0.44037	0.197907	0.280258
662.5	0.696973	0.408571	0.220376	0.283865
663	0.705034	0.394383	0.207106	0.313663
663.5	0.63681	0.388598	0.20234	0.309963
664	0.644191	0.402583	0.209398	0.283199
664.5	0.595351	0.392806	0.187456	0.2855
665	0.592066	0.360544	0.170818	0.257176
665.5	0.594616	0.398677	0.191746	0.245591
666	0.543334	0.364443	0.148725	0.260348
666.5	0.532908	0.328954	0.158545	0.258294
667	0.522083	0.353108	0.184495	0.238497
667.5	0.500947	0.297456	0.156126	0.238801
668	0.481973	0.323137	0.163339	0.241753
668.5	0.472492	0.303892	0.128687	0.226746
669	0.476119	0.25864	0.170481	0.206864
669.5	0.492658	0.27885	0.150071	0.21896
670	0.471389	0.263545	0.1652	0.212172
670.5	0.432818	0.263901	0.163194	0.20101
671	0.365322	0.283614	0.104532	0.196079
671.5	0.416835	0.251206	0.0920025	0.227269
672	0.433914	0.28877	0.120416	0.218813
672.5	0.410055	0.28414	0.127004	0.201841
673	0.420439	0.251142	0.112332	0.202979
673.5	0.436442	0.247643	0.111847	0.215683
674	0.431838	0.252446	0.117712	0.193329
674.5	0.359961	0.197783	0.111667	0.183271
675	0.358456	0.211427	0.0900555	0.20042
675.5	0.377061	0.227227	0.085547	0.20271
676	0.3666	0.218066	0.0953494	0.182403
676.5	0.348654	0.22505	0.114549	0.180293
677	0.356844	0.239371	0.113125	0.19207
677.5	0.317206	0.222941	0.114183	0.160859
678	0.334339	0.222982	0.125214	0.200974
678.5	0.324208	0.197513	0.142144	0.201499
679	0.319723	0.200616	0.124984	0.192116
679.5	0.295983	0.200852	0.106539	0.174144
680	0.337525	0.182937	0.0904839	0.1771
680.5	0.319639	0.175651	0.0733592	0.181524
681	0.273483	0.155254	0.0900569	0.184838
681.5	0.235512	0.186165	0.118707	0.16969
682	0.258452	0.16297	0.10343	0.182847
682.5	0.247034	0.146632	0.0869675	0.163808
683	0.269397	0.173007	0.0835058	0.176967
683.5	0.235906	0.194398	0.0709614	0.180625
684	0.237049	0.152087	0.0770994	0.196842
684.5	0.23477	0.175058	0.0586045	0.18284
685	0.241234	0.163088	0.0626827	0.194492
685.5	0.239763	0.147483	0.0735356	0.16038
686	0.227335	0.175057	0.060752	0.145152
686.5	0.241624	0.121571	0.0547286	0.161651
687	0.239212	0.141524	0.0688686	0.170871
687.5	0.19729	0.137576	0.0718165	0.185088
688	0.197055	0.170379	0.0948374	0.15883
688.5	0.244798	0.17238	0.0842022	0.178003
689	0.219071	0.126811	0.0690133	0.142228
689.5	0.206511	0.126238	0.0423979	0.165778
690	0.173704	0.106754	0.0420664	0.186973
690.5	0.176169	0.116004	0.0478736	0.209255
691	0.139259	0.0731757	0.0508053	0.191251
691.5	0.153194	0.0970982	0.0446561	0.176618
692	0.168983	0.119017	0.0717687	0.216759
692.5	0.168987	0.155234	0.0460093	0.181896
693	0.173498	0.115839	0.0398851	0.150835
693.5	0.202964	0.0969045	0.0548624	0.157981
694	0.203964	0.118879	0.0388873	0.174679
694.5	0.122399	0.0815195	0.0513141	0.191437
695	0.115335	0.0843859	0.0629568	0.153439
695.5	0.149482	0.070245	0.0312528	0.194563
696	0.145311	0.064244	0.0351989	0.167795
696.5	0.162763	0.0649631	0.0505019	0.177828
697	0.150009	0.0605063	0.0410492	0.160025
697.5	0.126881	0.0758982	0.050535	0.120257
698	0.102537	0.063848	0.0422828	0.13204
698.5	0.122548	0.0321085	0.0372668	0.151502
699	0.102107	0.0561815	0.0569445	0.169315
699.5	0.122356	0.0821249	0.0490106	0.175599
700	0.121984	0.0469141	0.0292514	0.136771
700.5	0.126256	0.0448591	0.0355571	0.14226
701	0.112448	0.0555208	0.0257334	0.150839
701.5	0.135141	0.0427425	0.0267363	0.142913
702	0.104182	0.0507175	0.0414641	0.125089
702.5	0.0900336	0.0561513	0.0315798	0.14499
703	0.103615	0.0644049	0.0480018	0.145929
703.5	0.0857687	0.0466749	0.0328804	0.150144
704	0.0751827	0.0350307	0.0446324	0.163785
704.5	0.0701689	0.0603264	0.0159171	0.147418
705	0.0594599	0.059293	0.0408617	0.0922066
705.5	0.0535081	0.0541501	0.0343751	0.132256
706	0.0396597	0.0399697	0.0275064	0.142753
706.5	0.065789	0.0262803	0.0214936	0.127366
707	0.0656068	0.0388611	0.00621196	0.128892
707.5	0.0810002	0.0424948	0.00145674	0.159257
708	0.0818433	0.0421932	0.0115305	0.124553
708.5	0.0950492	0.0360251	0.0412731	0.119342
709	0.0965286	0.0249773	0.0242262	0.149485
709.5	0.0681828	0.0143055	0.0190089	0.157102
710	0.0605384	0.0112012	0.0202354	0.144654
710.5	0.0759965	0.0229774	0.0155727	0.124306
711	0.0742137	0.0291166	0.0138835	0.152154
711.5	0.0779398	-0.00222442	0.0212579	0.127912
712	0.0347465	0.01615	0.0284003	0.111784
712.5	0.0445449	-0.0295877	0.0116314	0.13712
713	0.0550562	-0.0024917	0.0159115	0.131346
713.5	0.0177431	0.0226679	0.0272612	0.126445
714	0.0188268	0.0398672	0.018739	0.122668
714.5	0.0224322	0.0182165	0.0171718	0.0943349
715	0.037642	-0.00455599	0.012264	0.131181
715.5	0.0284315	0.0179439	0.00735661	0.126202
716	0.0218972	0.00671161	0.0207872	0.129505
716.5	0.03314	0.000518483	0.0157032	0.121805
717	0.0192952	0.0186121	-0.00352615	0.144501
717.5	0.0118021	0.0197596	0.0102218	0.164067
718	0.00867942	0.0198702	-0.0101471	0.121923
718.5	0.0416528	0.00127775	0.0145596	0.1063
719	0.00746219	0.0193502	0.021897	0.119711
719.5	-0.0132037	0.0211448	0.0204435	0.122345
720	-0.0142764	0.0194066	-0.00725107	0.116483
720.5	0.00808494	-0.00342387	-0.00658886	0.119161
721	0.0256668	-0.0176727	0.00395986	0.139031
721.5	0.0359957	-0.0113166	-0.00395557	0.140701
722	0.0411447	-0.0113897	0.00287495	0.123504
722.5	0.00665932	-0.0125344	0.0105532	0.0963295
723	0.00379403	0.0113383	0.00577066	0.121115
723.5	0.0216652	0.0163932	-0.0227842	0.115954
724	0.0172389	-0.0335985	0.0101655	0.0952916
724.5	0.0136041	-0.0232495	-0.00110067	0.0849682
725	-0.019267	-0.00236727	0.0160806	0.0988479
725.5	-0.0155246	-0.0306055	0.0116457	0.11281
726	-0.0195622	-0.00275406	-0.0082473	0.133859
726.5	0.0118773	0.00297555	0.00846943	0.110829
727	-0.00994543	-0.0285959	0.0106097	0.106933
727.5	0.00972497	-0.0293426	-0.00174334	0.123925
728	0.0379393	-0.0202193	0.0127136	0.121436
728.5	-0.0138658	-0.0168979	7.30285e-05	0.104423
729	-0.00193702	-0.0242728	-0.0283137	0.123216
729.5	-0.0105176	-0.0308126	0.00226371	0.131921
730	-0.00612958	-0.0304753	0.0045381	0.119331
730.5	-0.000458857	-0.0144427	-0.00417259	0.115986
731	-0.0112434	-0.0171159	0.00672184	0.122848
731.5	-0.0208622	-0.0264942	0.00947221	0.132787
732	-0.0122756	-0.0263227	-0.00615662	0.11938
732.5	-0.0225656	-0.014489	-0.00757584	0.0991648
733	-0.0101005	-0.0219927	-0.00463633	0.125764
733.5	-0.0149827	-0.0387611	-0.0165288	0.109464
734	-0.00809518	-0.0311561	-0.0140859	0.104079
734.5	-0.0316523	-0.0128789	0.0158946	0.128364
735	-0.028659	-0.0264187	0.0299623	0.110898
735.5	-0.0278649	-0.0282003	0.0217971	0.10429
736	-0.0184163	-0.0290539	-0.00778233	0.120831
736.5	0.000487921	-0.0491005	0.0211929	0.112393
737	-0.0136507	-0.027677	-0.00328942	0.0870759
737.5	-0.0121667	-0.00962403	0.00113184	0.112516
738	-0.00361129	-0.00241728	-0.00153755	0.101557
738.5	-0.0320984	-0.0144571	-0.0172826	0.107215
739	-0.0365178	-0.0202725	0.000833417	0.101668
739.5	-0.0323213	-0.030364	-0.00459158	0.109156
740	-0.0285091	-0.042216	-0.00539642	0.123539
740.5	-0.0179115	-0.0322891	0.00110021	0.106637
741	-0.020219	-0.0396924	-0.00382225	0.11234
741.5	-0.0269378	-0.0477144	-0.0188205	0.11691
742	-0.041408	-0.0496402	-0.00700778	0.095995
742.5	-0.0285255	-0.0307359	-0.0135779	0.0953411
743	-0.0247342	-0.0161313	0.00490396	0.130656
743.5	-0.00845424	-0.0500298	0.00598186	0.132951
744	-0.0137583	-0.0425836	0.00471496	0.111476
744.5	-0.028977	-0.0438991	-0.00198452	0.1121
745	-0.0395793	-0.0478041	-0.0109559	0.0884042
745.5	-0.0289664	-0.0529411	0.00238186	0.084303
746	-0.0440958	-0.042091	-0.000351854	0.0943442
746.5	-0.0289936	-0.0325821	-0.00502058	0.0910819
747	-0.0544025	-0.0298244	-0.0189615	0.126543
747.5	-0.0437692	-0.035755	-0.00879321	0.129431
748	-0.0382282	-0.0480099	-0.0166836	0.122712
748.5	-0.0701905	-0.0656897	-0.0327735	0.108935
749	-0.0501667	-0.0366846	-0.0114978	0.0788536
749.5	-0.0266941	-0.0313842	-0.00898681	0.135809
750	-0.0396731	-0.0466284	-0.0170356	0.114217
750.5	-0.0381472	-0.0419435	-0.0111447	0.119651
751	-0.0265266	-0.0565414	-0.0116001	0.10573
751.5	-0.0442429	-0.0481652	-0.0244648	0.0978094
752	-0.0392328	-0.0451403	-0.0353878	0.0988101
752.5	-0.0504155	-0.0390963	-0.0158142	0.0822621
753	-0.0540014	-0.041524	-0.0123628	0.0913328
753.5	-0.0346706	-0.0402522	-0.0356937	0.0785632
754	-0.0407368	-0.0665984	-0.0195911	0.10758
754.5	-0.0462949	-0.054322	-0.0154759	0.0868661
755	-0.0251879	-0.0458686	-0.011874	0.106893
755.5	-0.0272777	-0.0386873	0.0206498	0.116373
756	-0.0431716	-0.0489984	0.0132039	0.117751
756.5	-0.0357706	-0.0545612	0.0115605	0.0818988
757	-0.0508441	-0.0581128	-0.00299555	0.0908358
757.5	-0.0539508	-0.0504299	-0.00689856	0.0872059
758	-0.0481975	-0.04056	0.00723731	0.104889
758.5	-0.0462032	-0.0382207	0.000106293	0.0959491
759	-0.0509749	-0.0529811	-0.00704221	0.113706
759.5	-0.0373321	-0.0438976	0.00222555	0.0983921
760	-0.0513092	-0.0262365	-0.000666308	0.100226
760.5	-0.0472922	-0.0520761	-0.00693813	0.0935841
761	-0.0396118	-0.0503201	-0.0118593	0.114136
761.5	-0.0501052	-0.0553585	-0.0138678	0.103718
762	-0.0651533	-0.0485319	-0.0256923	0.101422
762.5	-0.0515013	-0.0654478	-0.0103041	0.0880455
763	-0.0494265	-0.0647199	-0.010054	0.0654505
763.5	-0.0543931	-0.0544671	-0.00339048	0.09202
764	-0.0397594	-0.0490503	0.00583819	0.0628703
764.5	-0.0521114	-0.0452795	-0.00738482	0.105188
765	-0.038338	-0.0595046	-0.0171352	0.0970809
765.5	-0.0542497	-0.0592493	-0.0139825	0.0834103
766	-0.0591456	-0.0689875	-0.0123993	0.0783793
766.5	-0.0546925	-0.0571155	-0.0120484	0.0721517
767	-0.0470859	-0.0489798	-0.0116814	0.0776577
767.5	-0.0586808	-0.0429773	-0.000118726	0.0812248
768	-0.0439193	-0.0520762	-0.0124216	0.0814886
768.5	-0.0529152	-0.0658463	0.0040389	0.0791846
769	-0.0327266	-0.0443638	-0.0162575	0.0523001
769.5	-0.0495218	-0.0698734	-0.00119856	0.0609049
770	-0.0450275	-0.0523549	-0.0161545	0.0676357
770.5	-0.0499316	-0.048652	-0.0179253	0.0757976
771	-0.0332569	-0.0467427	-0.0368121	0.100368
771.5	-0.0501185	-0.055583	-0.0144535	0.0842103
772	-0.0388355	-0.0599573	0.0122166	0.0780107
772.5	-0.0506837	-0.0513273	-0.00619329	0.0766424
773	-0.063857	-0.0678445	0.00190138	0.0740755
773.5	-0.0338405	-0.0529085	-0.0125822	0.0828647
774	-0.0315479	-0.0536204	-0.0210055	0.0709404
774.5	-0.0609412	-0.0539474	-7.88353e-05	0.0658576
775	-0.0673086	-0.0503171	-0.00295779	0.0916042
775.5	-0.0695223	-0.0329601	0.00357946	0.0945206
776	-0.0615118	-0.0749057	-0.0268077	0.0829117
776.5	-0.0584358	-0.0492709	-0.0118526	0.0812839
777	-0.0537207	-0.0568646	-0.00986831	0.049913
777.5	-0.0410448	-0.0482956	-0.0201278	0.0724525
778	-0.0683919	-0.0268413	-0.00429089	0.0903736
778.5	-0.0518904	-0.0103614	-0.013014	0.0770729
779	-0.0307821	-0.046048	-0.0185158	0.0668194
779.5	-0.0571295	-0.047236	-0.0138309	0.0718488
780	-0.0599089	-0.0349888	-0.0127526	0.0707377
780.5	-0.0506616	-0.0540691	-0.0197788	0.0699088
781	-0.0506201	-0.0561224	-0.00854212	0.0608079
781.5	-0.0433616	-0.0673459	-0.00776682	0.0791379
782	-0.0490581	-0.0651741	-0.0257774	0.0765931
782.5	-0.0584284	-0.0677576	-0.0287061	0.0733008
783	-0.059382	-0.0549762	-0.0283767	0.0799967
783.5	-0.0616983	-0.0403077	-0.0177168	0.0860772
784	-0.048599	-0.0305834	-0.0244889	0.0717904
784.5	-0.0564538	-0.0338364	-0.0179516	0.0648986
785	-0.0754759	-0.055408	-0.0164597	0.0435531
785.5	-0.0549485	-0.0619751	-0.0158323	0.0677044
786	-0.0428284	-0.0629154	-0.0225902	0.0896216
786.5	-0.0540599	-0.0377354	-0.0244861	0.0859628
787	-0.0498995	-0.0384103	-0.0139741	0.0721907
787.5	-0.0441432	-0.0665777	-0.0105186	0.0866115
788	-0.0445972	-0.0478615	-0.01347	0.0849256
788.5	-0.0734069	-0.0521686	-0.0328177	0.055966
789	-0.0497747	-0.0431976	-0.0411189	0.064931
789.5	-0.0430432	-0.0693528	-0.0256593	0.0576499
790	-0.0684847	-0.0591307	0.00160274	0.0733546
790.5	-0.0551131	-0.0564298	-0.00114838	0.0536412
791	-0.0671081	-0.0388086	-0.0158076	0.0593045
791.5	-0.0716429	-0.0610135	-0.0137365	0.0886848
792	-0.0477481	-0.0493273	-0.00931302	0.0771695
792.5	0.0140031	-0.0459293	-0.0202292	0.0724135
793	0.0153035	-0.0414051	-0.0121118	0.0758702
793.5	-0.0528717	-0.0620698	-0.0114169	0.058288
794	-0.0592596	-0.0699601	-0.0175517	0.0579929
794.5	-0.0526074	-0.0745836	-0.0117761	0.0593481
795	-0.0698729	-0.0659009	-0.0212396	0.0634931
795.5	-0.0694486	-0.0434034	-0.0153033	0.0910991
796	-0.0583996	-0.0572166	-0.0134746	0.0848639
796.5	-0.04255	-0.0814108	-0.0150713	0.0852383
797	-0.0658039	-0.0551536	-0.0280361	0.0595417
797.5	-0.0704274	-0.0456862	-0.00280327	0.0419625
798	-0.0600428	-0.0585453	-0.00834002	0.0513948
798.5	-0.0604263	-0.0712938	-0.012859	0.051297
799	-0.0319785	-0.0647997	-0.014709	0.0569505
799.5	-0.0443173	-0.058657	-0.0237025	0.0743466
800	-0.0549165	-0.054011	-0.0233701	0.0594493

## Sheet: Fig 3bc MSDs
	Averages of >100 particles per sample						Averages of >100 particles per sample
		Cat						Cat + GOx
	Δt (s)	PBS	5 mM H2O2	10 mM H2O2			Δt (s)	PBS	10 mM glu	30 mM glu
	0.03	1.15286	1.31113	1.54845			0.03	1.25121	1.37689	1.72417
	0.06	2.25433	2.98446	3.44001			0.06	2.31058	2.7901	3.60377
	0.09	3.43977	4.82701	5.48193			0.09	3.52794	4.50775	5.5883
	0.12	4.37208	6.56203	7.63978			0.12	4.47704	5.71914	6.84883
	0.15	5.68765	8.16869	9.54325			0.15	5.28624	7.40981	8.99621
	0.18	6.62406	10.7258	12.2167			0.18	6.50356	9.36984	11.619
	0.21	8.03183	12.6208	15.2043			0.21	7.4623	9.93398	13.4485
	0.24	8.60615	15.2538	17.8453			0.24	8.46486	12.8746	16.3041
	0.27	10.0092	17.9023	21.2473			0.27	9.91103	15.2177	19.5762
	0.3	10.9074	19.6838	24.3871			0.3	10.7106	16.1056	21.4554
	0.33	12.3953	22.2593	28.1184			0.33	12.5909	18.0308	24.6865
	0.36	14.4658	29.2831	32.7198			0.36	13.8849	22.106	33.5708
	0.39	15.4493	33.9427	39.1559			0.39	15.7449	23.3802	38.8827
	0.42	16.7067	36.7652	47.1243			0.42	16.907	26.6896	41.1292
	0.45	17.6736	39.3401	52.5446			0.45	15.8228	30.2974	49.0027
	0.48	18.0575	48.2896	59.338			0.48	18.8289	37.4181	54.4736
	0.51	19.0805	55.5016	67.278			0.51	20.6354	43.6757	66.7443
	trendline		180.58	238.25					135.86	248.23
	v (μm/s)		13.438	15.4353					11.6559	15.7553

## Sheet: Supplementary Fig. 1b
	GPC data
	Retention time	PEG22-PDLLA90	PEG44-PDLLA90	N3-PEG67-PDLLA75
	min	Intensity	Intensity	Intensity
	0	-1026.98	-414.33	162
	0.00833	-1013.66	-416.997	162
	0.01667	11.6763	-86.6671	-9
	0.025	-2.78996e-05	-2.33362	-19
	0.03333	28.3238	5.62029e-06	-18
	0.04167	90.6626	-0.6696	-4
	0.05	151.984	-8.33611	17
	0.05833	190.303	-20.0028	31
	0.06667	204.635	-35.6732	31
	0.075	201.946	-52.3408	24
	0.08333	193.255	-66.0088	21
	0.09167	189.571	-74.6811	26
	0.1	189.866	-73.3509	43
	0.10833	183.155	-60.0215	70
	0.11667	158.45	-39.6966	100
	0.125	122.72	-17.3697	128
	0.13333	92.9827	2.95603	150
	0.14167	77.2506	12.2772	157
	0.15	86.4889	8.59955	152
	0.15833	119.717	-1.07945	140
	0.16667	167.951	-9.7631	127
	0.175	218.15	-12.4463	120
	0.18333	261.337	-7.13118	128
	0.19167	288.528	6.17895	144
	0.2	294.683	28.4895	153
	0.20833	280.821	61.7976	148
	0.21667	246.96	101.1	137
	0.225	209.066	141.404	127
	0.23333	193.147	178.704	123
	0.24167	202.228	198.998	126
	0.25	219.277	200.293	132
	0.25833	228.294	191.584	132
	0.26667	221.309	183.869	122
	0.275	194.29	179.154	112
	0.28333	156.241	171.435	114
	0.29167	126.183	155.709	126
	0.3	110.088	126.983	134
	0.30833	110.967	82.2532	132
	0.31667	126.827	35.5154	121
	0.325	156.65	9.77746	107
	0.33333	201.449	12.0361	95
	0.34167	259.221	39.2853	94
	0.35	313.953	84.5341	101
	0.35833	356.66	129.779	108
	0.36667	383.343	160.015	110
	0.375	390.978	174.25	113
	0.38333	382.585	171.48	128
	0.39167	362.172	158.702	155
	0.4	331.701	139.921	188
	0.40833	299.201	122.135	221
	0.41667	268.686	104.342	248
	0.425	248.102	87.5444	268
	0.43333	242.487	70.7419	282
	0.44167	250.855	57.9314	291
	0.45	271.16	49.1171	299
	0.45833	299.423	49.2966	309
	0.46667	326.667	57.4677	323
	0.475	343.853	72.6358	342
	0.48333	352.986	83.7961	366
	0.49167	357.098	86.9477	391
	0.5	361.159	79.0973	410
	0.50833	363.156	60.2372	419
	0.51667	361.128	37.3681	420
	0.525	354.049	20.4967	416
	0.53333	343.91	15.6167	411
	0.54167	334.736	22.7258	403
	0.55	340.508	40.8323	391
	0.55833	364.228	59.9313	375
	0.56667	395.9	70.0175	355
	0.575	421.515	68.1008	344
	0.58333	436.088	54.1778	350
	0.59167	442.598	31.24	373
	0.6	449.05	12.299	399
	0.60833	467.457	5.35134	420
	0.61667	506.81	8.38999	425
	0.625	561.091	15.4235	407
	0.63333	617.325	21.4501	378
	0.64167	668.513	21.4643	355
	0.65	700.616	14.4713	345
	0.65833	711.669	5.471	347
	0.66667	708.687	-1.54026	354
	0.675	701.604	-1.56098	356
	0.68333	699.47	5.4107	340
	0.69167	706.297	20.3711	310
	0.7	721.034	36.3235	281
	0.70833	736.704	52.266	261
	0.71667	744.334	60.1969	250
	0.725	747.884	50.1214	248
	0.73333	755.351	23.0337	248
	0.74167	768.776	-5.06603	244
	0.75	789.132	-20.1704	236
	0.75833	815.39	-13.2895	235
	0.76667	834.602	21.5791	247
	0.775	834.744	72.4427	269
	0.78333	817.798	113.293	297
	0.79167	790.791	131.129	322
	0.8	762.711	124.959	334
	0.80833	747.556	99.7787	330
	0.81667	754.32	65.5804	321
	0.825	772.011	36.3766	314
	0.83333	776.64	13.1636	311
	0.84167	761.17	-8.06986	311
	0.85	735.624	-34.309	309
	0.85833	706.014	-65.5578	305
	0.86667	682.318	-97.825	299
	0.875	664.528	-127.101	311
	0.88333	653.672	-142.386	361
	0.89167	650.743	-139.688	449
	0.9	657.702	-126.002	558
	0.90833	673.592	-106.325	677
	0.91667	700.424	-89.6629	786
	0.925	723.123	-86.015	878
	0.93333	720.752	-96.3776	950
	0.94167	689.321	-117.755	1002
	0.95	639.772	-147.144	1035
	0.95833	582.132	-176.547	1043
	0.96667	534.43	-196.965	1025
	0.975	507.626	-208.392	999
	0.98333	504.71	-217.836	984
	0.99167	520.729	-231.296	986
	1	548.664	-244.762	1003
	1.00833	573.465	-254.249	1026
	1.01667	584.198	-256.751	1031
	1.025	587.845	-249.261	998
	1.03333	594.375	-231.788	944
	1.04167	610.815	-215.335	900
	1.05	638.166	-203.888	883
	1.05833	671.418	-200.457	909
	1.06667	703.557	-210.049	979
	1.075	731.607	-228.648	1069
	1.08333	755.574	-248.259	1153
	1.09167	783.405	-264.897	1224
	1.1	818.144	-267.543	1275
	1.10833	846.8	-252.201	1312
	1.11667	857.337	-223.882	1337
	1.125	847.758	-195.576	1355
	1.13333	818.095	-174.282	1365
	1.14167	778.33	-159.009	1364
	1.15	741.427	-149.751	1355
	1.15833	714.436	-144.506	1342
	1.16667	697.364	-140.279	1332
	1.175	683.129	-138.07	1332
	1.18333	671.804	-136.876	1352
	1.19167	664.396	-135.699	1386
	1.2	660.844	-129.538	1420
	1.20833	661.177	-112.395	1446
	1.21667	666.424	-92.27	1461
	1.225	669.548	-83.1578	1466
	1.23333	666.532	-90.0667	1464
	1.24167	653.428	-108.995	1457
	1.25	625.222	-136.932	1445
	1.25833	578.85	-159.894	1434
	1.26667	528.386	-171.876	1424
	1.275	483.82	-169.867	1421
	1.28333	451.107	-149.881	1426
	1.29167	432.277	-114.918	1436
	1.3	423.342	-69.9642	1444
	1.30833	411.284	-21.0296	1445
	1.31667	389.079	23.8776	1436
	1.325	350.769	47.7745	1417
	1.33333	292.358	49.6562	1400
	1.34167	216.772	37.5061	1400
	1.35	141.079	19.3455	1423
	1.35833	72.2826	-0.83057	1457
	1.36667	20.3338	-25.0352	1496
	1.375	-10.75	-53.2544	1524
	1.38333	-27.9391	-84.4894	1531
	1.39167	-44.2573	-114.749	1523
	1.4	-67.7391	-135.028	1516
	1.40833	-93.3282	-138.324	1517
	1.41667	-118.022	-123.64	1522
	1.425	-134.91	-91.98	1522
	1.43333	-137.906	-49.3363	1513
	1.44167	-128.011	-12.7144	1495
	1.45	-107.283	6.88792	1469
	1.45833	-79.6946	7.46928	1440
	1.46667	-54.2165	-9.9715	1409
	1.475	-37.8806	-33.4281	1386
	1.48333	-29.7147	-45.9101	1376
	1.49167	-20.6615	-41.4147	1383
	1.5	-4.72384	-27.9311	1405
	1.50833	11.0122	-15.4778	1439
	1.51667	18.633	-13.0473	1471
	1.525	15.1366	-25.6289	1489
	1.53333	-2.53528	-48.2369	1496
	1.54167	-27.3544	-65.8725	1502
	1.55	-40.2922	-70.5204	1513
	1.55833	-32.3787	-58.1906	1528
	1.56667	-12.6451	-31.8935	1543
	1.575	-0.03171	3.39119	1549
	1.58333	4.4611	33.6577	1537
	1.59167	5.74336	52.8865	1514
	1.6	10.9081	58.1026	1501
	1.60833	21.9552	49.3003	1506
	1.61667	37.8259	33.4643	1525
	1.625	57.5543	22.6107	1549
	1.63333	85.1688	19.7383	1569
	1.64167	120.64	18.8365	1574
	1.65	164.945	17.9121	1566
	1.65833	220.14	11.9686	1557
	1.66667	265.222	-6.68553e-06	1554
	1.675	283.118	-16.9962	1557
	1.68333	273.907	-33.0111	1561
	1.69167	254.586	-47.0507	1563
	1.7	236.111	-58.1116	1564
	1.70833	230.507	-66.1947	1564
	1.71667	239.796	-76.3015	1565
	1.725	263.962	-97.4237	1568
	1.73333	298.978	-130.571	1575
	1.74167	343.892	-178.741	1585
	1.75	391.71	-238.921	1599
	1.75833	443.359	-294.128	1626
	1.76667	491.909	-322.357	1671
	1.775	532.369	-322.595	1724
	1.78333	565.688	-298.854	1773
	1.79167	592.888	-261.138	1814
	1.8	616.001	-222.43	1847
	1.80833	635.002	-193.739	1877
	1.81667	648.865	-175.073	1906
	1.825	660.645	-167.415	1936
	1.83333	673.339	-169.769	1956
	1.84167	687.878	-182.15	1950
	1.85	701.339	-206.537	1919
	1.85833	708.717	-236.936	1888
	1.86667	702.966	-268.358	1872
	1.875	677.121	-293.786	1873
	1.88333	638.196	-303.225	1884
	1.89167	600.167	-293.683	1895
	1.9	573.028	-273.15	1899
	1.90833	564.814	-246.625	1895
	1.91667	578.518	-226.116	1898
	1.925	605.099	-221.616	1921
	1.93333	632.609	-236.124	1962
	1.94167	653.04	-263.647	2015
	1.95	664.372	-301.174	2073
	1.95833	666.618	-341.71	2126
	1.96667	661.79	-383.26	2174
	1.975	652.884	-418.812	2212
	1.98333	645.881	-436.372	2237
	1.99167	644.806	-429.945	2250
	2	653.674	-402.517	2257
	2.00833	663.434	-360.098	2262
	2.01667	668.126	-310.69	2269
	2.025	670.765	-264.28	2278
	2.03333	680.316	-221.876	2292
	2.04167	698.788	-184.484	2311
	2.05	717.211	-151.088	2336
	2.05833	725.565	-123.696	2367
	2.06667	722.83	-109.314	2404
	2.075	706.05	-104.928	2442
	2.08333	687.218	-105.544	2476
	2.09167	684.29	-105.169	2506
	2.1	701.321	-98.7888	2538
	2.10833	718.303	-85.4095	2572
	2.11667	715.206	-66.0377	2601
	2.125	689.06	-42.6592	2616
	2.13333	646.87	-16.2806	2618
	2.14167	595.616	11.0919	2614
	2.15	548.307	41.4726	2612
	2.15833	505.957	70.8546	2618
	2.16667	470.557	92.2314	2637
	2.175	440.098	105.618	2659
	2.18333	412.602	103.008	2672
	2.19167	393.06	85.3931	2674
	2.2	381.473	62.7896	2673
	2.20833	378.844	44.1905	2675
	2.21667	388.172	32.5884	2686
	2.225	404.469	28.9981	2708
	2.23333	424.72	34.4145	2737
	2.24167	442.931	48.8291	2765
	2.25	451.123	74.2554	2788
	2.25833	445.267	111.691	2798
	2.26667	428.376	158.127	2793
	2.275	406.469	209.575	2776
	2.28333	381.526	251.033	2751
	2.29167	352.544	278.493	2723
	2.3	319.551	288.967	2693
	2.30833	294.532	283.45	2660
	2.31667	283.474	268.939	2630
	2.325	287.408	251.443	2611
	2.33333	305.324	236.955	2602
	2.34167	326.203	226.477	2604
	2.35	331.077	221.015	2614
	2.35833	308.937	213.562	2625
	2.36667	273.769	202.119	2636
	2.375	244.597	180.695	2642
	2.38333	225.414	142.281	2643
	2.39167	215.211	85.8753	2642
	2.4	208.005	26.4932	2648
	2.40833	193.793	-27.8769	2665
	2.41667	167.565	-65.2413	2694
	2.425	137.34	-72.5772	2732
	2.43333	115.111	-53.9001	2769
	2.44167	108.871	-23.2161	2789
	2.45	118.639	8.49473	2787
	2.45833	143.407	27.2232	2766
	2.46667	168.167	21.9597	2729
	2.475	177.94	-3.27925	2690
	2.48333	176.719	-36.4955	2661
	2.49167	178.493	-69.7024	2647
	2.5	192.282	-89.8875	2651
	2.50833	219.084	-92.0444	2669
	2.51667	255.885	-82.1907	2688
	2.525	283.705	-72.3142	2696
	2.53333	278.54	-67.4119	2695
	2.54167	238.381	-72.4936	2692
	2.55	190.245	-87.5513	2695
	2.55833	153.126	-111.586	2708
	2.56667	135.021	-146.599	2732
	2.575	132.942	-191.587	2756
	2.58333	134.88	-236.556	2768
	2.59167	120.841	-278.496	2764
	2.6	86.8323	-311.411	2743
	2.60833	45.8443	-331.305	2711
	2.61667	13.8799	-341.173	2684
	2.625	-8.04534	-345.01	2673
	2.63333	-20.9461	-345.824	2675
	2.64167	-28.8246	-341.618	2681
	2.65	-31.6532	-332.372	2681
	2.65833	-26.4535	-319.104	2671
	2.66667	-18.2345	-304.819	2648
	2.675	-10.9532	-292.488	2622
	2.68333	-12.6399	-289.132	2599
	2.69167	-35.3034	-294.759	2578
	2.7	-80.9074	-307.343	2556
	2.70833	-127.467	-323.897	2530
	2.71667	-158	-344.431	2502
	2.725	-165.478	-370.928	2476
	2.73333	-151.898	-400.387	2458
	2.74167	-124.287	-422.824	2458
	2.75	-103.627	-432.231	2473
	2.75833	-97.8933	-429.59	2492
	2.76667	-109.125	-419.927	2505
	2.775	-134.304	-408.232	2510
	2.78333	-164.416	-402.495	2511
	2.79167	-190.477	-405.727	2513
	2.8	-209.483	-413.926	2525
	2.80833	-224.428	-425.089	2548
	2.81667	-240.306	-444.214	2574
	2.825	-251.124	-479.303	2594
	2.83333	-245.891	-527.363	2602
	2.84167	-220.572	-562.374	2591
	2.85	-184.19	-569.35	2564
	2.85833	-143.753	-548.295	2541
	2.86667	-116.238	-503.198	2534
	2.875	-115.642	-451.056	2542
	2.88333	-135.988	-411.882	2558
	2.89167	-157.266	-389.672	2573
	2.9	-167.444	-373.409	2574
	2.90833	-162.559	-350.112	2558
	2.91667	-142.618	-321.786	2531
	2.925	-117.556	-301.397	2498
	2.93333	-102.428	-292.973	2462
	2.94167	-101.239	-286.52	2424
	2.95	-110.941	-272.009	2388
	2.95833	-128.556	-239.455	2375
	2.96667	-148.107	-179.868	2395
	2.975	-165.561	-105.233	2434
	2.98333	-178.906	-45.5439	2470
	2.99167	-186.183	-10.8214	2493
	3	-184.378	2.94178	2496
	3.00833	-178.44	6.77042	2482
	3.01667	-173.429	9.63318	2463
	3.025	-172.334	13.5377	2448
	3.03333	-180.119	17.4999	2440
	3.04167	-192.808	12.507	2439
	3.05	-193.409	-4.44305	2444
	3.05833	-174.906	-23.3439	2446
	3.06667	-144.282	-31.1883	2441
	3.075	-114.566	-22.9889	2424
	3.08333	-91.7632	5.25081	2392
	3.09167	-77.8117	52.5589	2348
	3.1	-69.7654	102.912	2301
	3.10833	-57.6292	145.306	2256
	3.11667	-32.3603	173.76	2219
	3.125	0.02927	186.271	2190
	3.13333	26.5119	182.824	2167
	3.14167	39.1072	168.427	2146
	3.15	35.8455	145.099	2123
	3.15833	20.6755	117.815	2100
	3.16667	2.59367	96.5718	2078
	3.175	-7.32561	81.4093	2055
	3.18333	-5.15495	79.2917	2030
	3.19167	6.10224	87.2168	2005
	3.2	23.4963	99.2125	1987
	3.20833	38.0007	107.266	1980
	3.21667	41.5901	107.363	1985
	3.225	38.2915	100.52	2001
	3.23333	33.1228	89.7485	2023
	3.24167	30.0374	81.0218	2038
	3.25	32.0402	80.3447	2046
	3.25833	37.1914	86.7516	2053
	3.26667	40.4244	97.2052	2064
	3.275	34.7433	106.709	2081
	3.28333	28.1868	105.287	2105
	3.29167	33.7313	89.9247	2130
	3.3	60.3594	66.614	2147
	3.30833	108.089	41.3658	2153
	3.31667	172.938	20.1919	2161
	3.325	236.869	6.07047	2179
	3.33333	272.879	1.79839e-05	2202
	3.34167	273.026	2.01825	2216
	3.35	243.252	13.0887	2214
	3.35833	188.555	28.21	2196
	3.36667	136.974	43.4061	2165
	3.375	110.488	55.6655	2130
	3.38333	116.078	61.9745	2101
	3.39167	153.762	61.3445	2078
	3.4	213.559	55.7885	2057
	3.40833	263.429	44.2808	2037
	3.41667	279.372	24.821	2021
	3.425	261.443	-7.55478	2016
	3.43333	224.586	-53.8834	2021
	3.44167	181.801	-97.1652	2030
	3.45	154.122	-127.377	2038
	3.45833	146.531	-140.531	2040
	3.46667	145.01	-136.639	2032
	3.475	128.576	-122.69	2017
	3.48333	95.2436	-108.674	2002
	3.49167	56.9803	-100.613	1990
	3.5	25.7838	-97.5072	1989
	3.50833	4.70409	-100.325	2000
	3.51667	-7.30855	-106.099	2013
	3.525	-18.2567	-111.83	2016
	3.53333	-36.1073	-116.497	2009
	3.54167	-62.8762	-114.11	1994
	3.55	-89.5828	-103.682	1975
	3.55833	-111.21	-90.2017	1958
	3.56667	-122.742	-79.6589	1944
	3.575	-121.214	-73.076	1935
	3.58333	-113.625	-68.4524	1932
	3.59167	-114.927	-65.7578	1932
	3.6	-135.171	-68.0244	1931
	3.60833	-173.356	-80.2516	1926
	3.61667	-230.45	-100.419	1916
	3.625	-293.473	-125.54	1903
	3.63333	-343.439	-152.622	1888
	3.64167	-377.33	-181.656	1874
	3.65	-402.139	-212.635	1868
	3.65833	-424.893	-242.576	1883
	3.66667	-445.588	-264.48	1928
	3.675	-461.19	-275.321	1984
	3.68333	-464.739	-272.127	2029
	3.69167	-445.231	-254.895	2050
	3.7	-404.646	-231.612	2040
	3.70833	-359.996	-211.286	2003
	3.71667	-328.291	-197.924	1958
	3.725	-317.525	-197.521	1918
	3.73333	-326.684	-211.067	1891
	3.74167	-351.789	-229.578	1880
	3.75	-381.849	-249.058	1883
	3.75833	-411.823	-257.482	1897
	3.76667	-436.745	-242.871	1917
	3.775	-456.624	-212.23	1937
	3.78333	-469.432	-182.543	1951
	3.79167	-468.179	-164.814	1960
	3.8	-450.884	-165.057	1966
	3.80833	-418.532	-183.263	1970
	3.81667	-375.11	-209.421	1975
	3.825	-327.648	-228.552	1977
	3.83333	-285.142	-237.654	1981
	3.84167	-250.557	-242.703	1991
	3.85	-228.935	-247.727	2005
	3.85833	-224.272	-256.722	2013
	3.86667	-228.542	-266.674	2008
	3.875	-235.767	-275.594	1990
	3.88333	-238.952	-280.488	1961
	3.89167	-229.083	-280.345	1929
	3.9	-206.161	-276.167	1904
	3.90833	-175.202	-268.963	1892
	3.91667	-141.2	-258.73	1898
	3.925	-109.139	-242.457	1923
	3.93333	-86.0425	-224.16	1960
	3.94167	-66.9051	-207.835	1998
	3.95	-42.7203	-198.478	2035
	3.95833	-9.49287	-197.091	2067
	3.96667	26.7733	-206.679	2097
	3.975	51.0759	-224.241	2127
	3.98333	61.4271	-248.77	2156
	3.99167	58.8152	-276.274	2186
	4	49.2296	-294.759	2211
	4.00833	44.6976	-295.208	2231
	4.01667	55.2007	-280.633	2251
	4.025	72.7281	-258.04	2276
	4.03333	81.2988	-232.418	2310
	4.04167	72.9102	-208.768	2357
	4.05	53.5436	-189.102	2414
	4.05833	28.2111	-177.413	2475
	4.06667	8.92367	-182.693	2534
	4.075	0.65635	-200.958	2579
	4.08333	-0.5855	-231.205	2602
	4.09167	-3.7785	-267.418	2607
	4.1	-14.9535	-297.619	2608
	4.10833	-24.1049	-312.802	2614
	4.11667	-22.2161	-311.958	2638
	4.125	-8.30562	-299.098	2686
	4.13333	12.6265	-279.223	2748
	4.14167	32.591	-261.325	2804
	4.15	44.5801	-246.409	2848
	4.15833	46.5889	-238.478	2880
	4.16667	41.6231	-239.53	2905
	4.175	38.6839	-241.562	2933
	4.18333	37.7625	-231.582	2971
	4.19167	33.8646	-203.584	3017
	4.2	25.986	-164.572	3060
	4.20833	14.1275	-122.545	3094
	4.21667	-0.70929	-87.5029	3117
	4.225	-17.5333	-64.4503	3128
	4.23333	-38.3358	-54.3815	3128
	4.24167	-63.1185	-50.2987	3120
	4.25	-92.8939	-48.2093	3103
	4.25833	-129.647	-43.1031	3085
	4.26667	-162.383	-30.9841	3067
	4.275	-180.113	-13.8598	3048
	4.28333	-181.827	4.27741	3027
	4.29167	-171.522	19.4284	3005
	4.3	-154.213	23.5833	2991
	4.30833	-135.894	12.7476	2990
	4.31667	-119.555	-3.07389	3000
	4.325	-105.215	-9.89267	3017
	4.33333	-87.8682	-4.70505	3038
	4.34167	-66.503	9.49663	3056
	4.35	-44.1386	27.6998	3073
	4.35833	-23.7687	39.9081	3089
	4.36667	-8.38508	42.1274	3105
	4.375	-2.00291	35.3482	3115
	4.38333	-1.61717	29.5728	3110
	4.39167	-3.22105	26.806	3092
	4.4	-5.82798	31.04	3073
	4.40833	-11.4333	40.2766	3060
	4.41667	-23.0307	54.5198	3048
	4.425	-42.6336	70.7626	3031
	4.43333	-70.2369	87.007	3005
	4.44167	-100.834	97.2565	2966
	4.45	-116.44	98.5037	2917
	4.45833	-109.048	95.7513	2873
	4.46667	-79.6517	97.003	2840
	4.475	-32.2658	105.251	2817
	4.48333	21.1145	118.497	2800
	4.49167	61.4968	135.747	2783
	4.5	80.8681	147.991	2763
	4.50833	83.2298	147.232	2741
	4.51667	74.5916	139.475	2720
	4.525	60.9405	133.711	2704
	4.53333	50.2786	130.943	2692
	4.54167	41.613	124.175	2683
	4.55	32.9326	106.399	2674
	4.55833	21.241	79.6185	2667
	4.56667	10.5411	46.8349	2663
	4.575	5.82449	16.0425	2661
	4.58333	7.09724	-2.75486	2660
	4.59167	8.35621	-6.55816	2660
	4.6	4.59651	-0.37142	2659
	4.60833	-3.17573	12.8091	2657
	4.61667	-12.9615	34.9834	2655
	4.625	-18.7712	72.1448	2652
	4.63333	-11.5953	121.299	2646
	4.64167	7.56814	165.447	2637
	4.65	21.7017	193.579	2628
	4.65833	22.8188	199.702	2625
	4.66667	12.9254	181.82	2632
	4.675	-0.00472	151.918	2648
	4.68333	-9.95286	134.006	2670
	4.69167	-8.91298	137.087	2694
	4.7	2.09391	154.15	2721
	4.70833	19.0785	175.198	2748
	4.71667	37.0512	189.239	2771
	4.725	48.9957	182.262	2787
	4.73333	46.9138	154.266	2788
	4.74167	28.8201	123.262	2767
	4.75	-3.29698	99.2411	2729
	4.75833	-45.4446	90.1974	2698
	4.76667	-81.6038	97.1435	2689
	4.775	-97.7861	114.072	2699
	4.78333	-95.9943	124.979	2713
	4.79167	-93.2182	125.872	2719
	4.8	-98.465	117.745	2700
	4.80833	-113.733	102.6	2654
	4.81667	-136.021	88.4337	2612
	4.825	-158.331	86.2479	2596
	4.83333	-169.658	96.0457	2614
	4.84167	-168.009	107.817	2659
	4.85	-151.382	116.568	2719
	4.85833	-121.772	115.3	2772
	4.86667	-88.1808	101.009	2805
	4.875	-59.6158	74.6916	2821
	4.88333	-39.0672	40.3551	2825
	4.89167	-23.5335	-0.00219	2823
	4.9	-8.02965	-35.3919	2817
	4.90833	5.45808	-60.8009	2811
	4.91667	13.9351	-73.226	2809
	4.925	14.3786	-66.687	2813
	4.93333	1.80632	-47.1663	2827
	4.94167	-20.7766	-24.6608	2849
	4.95	-40.3886	-8.18499	2878
	4.95833	-50.0201	3.269	2899
	4.96667	-48.6621	11.7087	2906
	4.975	-37.3289	20.1243	2907
	4.98333	-20.0188	34.5151	2912
	4.99167	-4.7191	54.8925	2925
	5	5.56008	66.251	2940
	5.00833	2.8125	60.5821	2953
	5.01667	-17.9452	30.9008	2960
	5.025	-47.7231	-23.7984	2959
	5.03333	-74.5237	-99.5198	2957
	5.04167	-86.338	-177.256	2959
	5.05	-64.1723	-246.01	2970
	5.05833	-3.02516	-296.78	2991
	5.06667	74.1047	-326.569	3023
	5.075	136.215	-341.373	3060
	5.08333	173.311	-353.19	3099
	5.09167	178.386	-372.026	3132
	5.1	158.441	-402.877	3149
	5.10833	139.482	-448.74	3145
	5.11667	136.507	-502.618	3131
	5.125	151.508	-552.513	3118
	5.13333	176.496	-595.419	3108
	5.14167	203.47	-630.335	3102
	5.15	222.419	-658.27	3095
	5.15833	231.354	-680.215	3089
	5.16667	233.279	-696.167	3084
	5.175	235.176	-705.138	3082
	5.18333	237.059	-710.118	3087
	5.19167	236.932	-714.105	3096
	5.2	234.781	-723.107	3097
	5.20833	228.612	-740.119	3087
	5.21667	219.435	-763.137	3072
	5.225	210.236	-782.167	3057
	5.23333	201.018	-794.207	3049
	5.24167	187.79	-797.252	3049
	5.25	162.545	-789.307	3058
	5.25833	118.277	-775.372	3065
	5.26667	67	-760.442	3066
	5.275	21.7057	-746.519	3063
	5.28333	-11.6079	-731.604	3058
	5.29167	-31.9332	-718.694	3051
	5.3	-40.2757	-714.791	3035
	5.30833	-39.6341	-725.893	3010
	5.31667	-32.0071	-750	2987
	5.325	-14.397	-783.112	2980
	5.33333	21.2006	-819.229	2987
	5.34167	71.7808	-851.348	3002
	5.35	130.344	-880.473	3016
	5.35833	188.896	-902.601	3014
	5.36667	233.433	-919.73	2991
	5.375	253.951	-929.864	2954
	5.38333	253.456	-925.999	2909
	5.39167	239.951	-907.134	2867
	5.4	222.424	-873.273	2844
	5.40833	204.885	-824.413	2843
	5.41667	187.338	-769.551	2864
	5.425	172.767	-720.692	2903
	5.43333	164.184	-681.832	2950
	5.44167	160.594	-653.97	2993
	5.45	164.982	-635.11	3028
	5.45833	174.356	-615.247	3047
	5.46667	181.723	-584.381	3049
	5.475	182.072	-546.516	3041
	5.48333	179.404	-523.647	3029
	5.49167	189.728	-523.774	3021
	5.5	221.038	-536.901	3024
	5.50833	263.328	-553.022	3037
	5.51667	306.612	-561.138	3043
	5.525	347.881	-554.253	3028
	5.53333	388.133	-539.362	2999
	5.54167	426.376	-541.464	2973
	5.55	448.605	-577.563	2963
	5.55833	445.82	-634.657	2975
	5.56667	420.024	-701.74	3009
	5.575	374.213	-764.821	3046
	5.58333	321.392	-813.896	3069
	5.59167	278.557	-846.958	3074
	5.6	251.708	-867.016	3064
	5.60833	238.848	-876.068	3045
	5.61667	232.978	-876.106	3029
	5.625	234.091	-870.139	3022
	5.63333	252.194	-860.163	3024
	5.64167	286.289	-856.176	3031
	5.65	323.365	-864.178	3041
	5.65833	354.432	-880.173	3054
	5.66667	376.492	-897.156	3071
	5.675	391.533	-913.125	3089
	5.68333	398.563	-930.085	3105
	5.69167	395.588	-950.033	3116
	5.7	382.596	-966.969	3112
	5.70833	366.592	-972.892	3096
	5.71667	353.582	-970.801	3082
	5.725	347.557	-969.699	3083
	5.73333	349.519	-976.581	3101
	5.74167	357.475	-1000.45	3127
	5.75	362.419	-1044.31	3153
	5.75833	356.348	-1095.14	3170
	5.76667	344.271	-1134.96	3176
	5.775	329.182	-1158.78	3175
	5.78333	316.08	-1168.57	3176
	5.79167	308.971	-1171.34	3182
	5.8	307.85	-1175.1	3192
	5.80833	304.718	-1184.85	3204
	5.81667	295.578	-1200.57	3220
	5.825	279.425	-1215.27	3242
	5.83333	258.265	-1227.97	3264
	5.84167	236.094	-1234.63	3271
	5.85	226.911	-1237.28	3261
	5.85833	233.721	-1239.92	3246
	5.86667	245.521	-1244.52	3236
	5.875	243.309	-1256.11	3233
	5.88333	223.089	-1282.69	3232
	5.89167	187.863	-1329.24	3232
	5.9	143.622	-1387.76	3232
	5.90833	107.374	-1449.27	3236
	5.91667	88.121	-1500.76	3246
	5.925	83.8522	-1521.21	3267
	5.93333	89.576	-1513.65	3290
	5.94167	102.296	-1497.07	3301
	5.95	124.002	-1488.46	3294
	5.95833	158.699	-1492.83	3278
	5.96667	196.392	-1509.17	3258
	5.975	225.073	-1529.49	3246
	5.98333	236.744	-1536.78	3251
	5.99167	218.411	-1526.05	3269
	6	171.069	-1508.3	3291
	6.00833	113.714	-1496.51	3310
	6.01667	61.3568	-1498.7	3318
	6.025	25.9894	-1519.87	3313
	6.03333	14.6123	-1554	3301
	6.04167	22.2304	-1588.1	3292
	6.05	30.8391	-1615.19	3289
	6.05833	28.4399	-1631.24	3295
	6.06667	18.0347	-1636.25	3310
	6.075	9.62022	-1637.25	3329
	6.08333	9.19972	-1648.22	3344
	6.09167	19.7719	-1673.14	3356
	6.1	39.3351	-1706.04	3365
	6.10833	57.8926	-1736.92	3374
	6.11667	71.4445	-1757.76	3388
	6.125	75.9862	-1756.56	3408
	6.13333	68.5224	-1733.35	3433
	6.14167	50.0547	-1694.09	3457
	6.15	28.5758	-1642.8	3475
	6.15833	9.0916	-1586.48	3486
	6.16667	-4.39495	-1526.13	3489
	6.175	-5.89366	-1464.73	3487
	6.18333	1.6025	-1411.31	3480
	6.19167	5.09656	-1367.86	3474
	6.2	1.58009	-1340.36	3475
	6.20833	-4.94252	-1328.83	3486
	6.21667	-5.46703	-1324.27	3503
	6.225	-0.000534661	-1309.67	3519
	6.23333	6.45889	-1282.03	3531
	6.24167	10.9166	-1244.36	3535
	6.25	15.3667	-1203.66	3532
	6.25833	21.8088	-1167.9	3528
	6.26667	30.2494	-1143.11	3528
	6.275	37.6826	-1127.3	3537
	6.28333	41.1091	-1106.43	3559
	6.29167	40.5331	-1075.52	3592
	6.3	35.9499	-1034.59	3625
	6.30833	36.3614	-981.61	3652
	6.31667	46.7695	-925.579	3663
	6.325	66.1705	-870.519	3653
	6.33333	85.5675	-823.426	3630
	6.34167	103.96	-791.269	3604
	6.35	129.346	-778.083	3582
	6.35833	168.728	-774.862	3570
	6.36667	219.107	-772.584	3570
	6.375	275.478	-768.268	3578
	6.38333	335.846	-757.916	3594
	6.39167	402.212	-742.514	3614
	6.4	478.569	-718.064	3635
	6.40833	560.923	-679.577	3656
	6.41667	644.276	-629.049	3675
	6.425	721.62	-567.461	3693
	6.43333	785.96	-497.836	3710
	6.44167	838.3	-427.168	3730
	6.45	888.632	-359.449	3751
	6.45833	944.96	-293.682	3774
	6.46667	998.288	-230.871	3798
	6.475	1036.61	-175.017	3822
	6.48333	1061.92	-132.105	3844
	6.49167	1086.24	-104.148	3868
	6.5	1116.55	-79.1565	3899
	6.50833	1155.85	-44.0954	3942
	6.51667	1198.16	0.01216	3985
	6.525	1235.46	53.154	4023
	6.53333	1253.75	109.356	4049
	6.54167	1255.05	163.614	4062
	6.55	1260.33	214.905	4063
	6.55833	1286.62	269.246	4066
	6.56667	1344.9	332.65	4078
	6.575	1445.18	406.087	4099
	6.58333	1570.46	478.561	4124
	6.59167	1686.73	548.108	4154
	6.6	1778	611.685	4192
	6.60833	1837.27	671.299	4241
	6.61667	1864.53	729.974	4301
	6.625	1875.79	789.688	4370
	6.63333	1887.05	855.437	4439
	6.64167	1901.31	936.237	4494
	6.65	1909.56	1040.08	4537
	6.65833	1904.81	1168.96	4577
	6.66667	1896.06	1322.88	4621
	6.675	1897.31	1497.86	4668
	6.68333	1915.55	1680.86	4715
	6.69167	1957.79	1873.91	4755
	6.7	2021.03	2078	4779
	6.70833	2091.27	2302.13	4787
	6.71667	2155.51	2545.29	4795
	6.725	2205.74	2800.49	4818
	6.73333	2228.97	3067.74	4862
	6.74167	2232.2	3341.02	4927
	6.75	2236.43	3627.33	5007
	6.75833	2257.65	3929.69	5086
	6.76667	2302.88	4261.08	5157
	6.775	2375.1	4628.5	5214
	6.78333	2461.32	5027.96	5257
	6.79167	2538.54	5467.47	5292
	6.8	2598.76	5913.99	5333
	6.80833	2650.97	6361.55	5387
	6.81667	2708.19	6801.16	5454
	6.825	2776.4	7233.78	5531
	6.83333	2856.62	7676.44	5609
	6.84167	2945.83	8137.14	5671
	6.85	3031.04	8635.87	5717
	6.85833	3108.25	9150.62	5752
	6.86667	3176.46	9669.41	5784
	6.875	3237.67	10185.2	5824
	6.88333	3296.87	10684.1	5881
	6.89167	3360.08	11177.9	5952
	6.9	3434.29	11668.9	6021
	6.90833	3528.49	12173.8	6082
	6.91667	3656.7	12685.7	6134
	6.925	3819.9	13186.7	6182
	6.93333	4019.1	13677.7	6234
	6.94167	4249.31	14135.8	6300
	6.95	4492.51	14570.9	6385
	6.95833	4746.71	14983.9	6478
	6.96667	5002.92	15388.1	6572
	6.975	5261.12	15788.2	6654
	6.98333	5527.32	16171.4	6712
	6.99167	5808.53	16542.6	6749
	7	6114.73	16886.8	6771
	7.00833	6433.93	17207	6788
	7.01667	6764.14	17504.3	6813
	7.025	7098.34	17780.5	6858
	7.03333	7428.54	18044.8	6917
	7.04167	7761.75	18293.2	6983
	7.05	8090.95	18532.5	7050
	7.05833	8431.16	18752.9	7110
	7.06667	8787.37	18943.2	7164
	7.075	9179.57	19095.6	7213
	7.08333	9613.78	19187	7262
	7.09167	10085	19215.5	7314
	7.1	10598.2	19188.9	7374
	7.10833	11123.4	19115.4	7443
	7.11667	11655.6	19010.9	7519
	7.125	12190.8	18890.4	7597
	7.13333	12728	18756.9	7676
	7.14167	13284.3	18615.4	7754
	7.15	13854.5	18462	7834
	7.15833	14458.7	18298.5	7915
	7.16667	15088.9	18120.1	7997
	7.175	15753.1	17919.7	8076
	7.18333	16442.4	17687.3	8146
	7.19167	17107.6	17411.9	8208
	7.2	17745.8	17109.5	8265
	7.20833	18335	16783.2	8322
	7.21667	18886.3	16445.8	8377
	7.225	19437.5	16105.5	8432
	7.23333	20047.7	15757.1	8487
	7.24167	20740	15406.8	8547
	7.25	21462.2	15044.5	8614
	7.25833	22193.4	14681.2	8691
	7.26667	22885.7	14318.9	8778
	7.275	23516.9	13954.6	8867
	7.28333	24096.2	13587.3	8950
	7.29167	24631.4	13204.1	9028
	7.3	25146.7	12815.8	9101
	7.30833	25630.9	12415.5	9177
	7.31667	26089.2	12010.3	9263
	7.325	26528.4	11604	9366
	7.33333	26962.7	11190.7	9481
	7.34167	27403.9	10783.5	9597
	7.35	27817.2	10372.3	9714
	7.35833	28196.5	9965.01	9839
	7.36667	28536.7	9559.78	9980
	7.375	28846	9156.54	10134
	7.38333	29137.3	8768.3	10299
	7.39167	29404.6	8389.07	10470
	7.4	29651.9	8033.83	10636
	7.40833	29853.1	7698.6	10799
	7.41667	29994.4	7379.37	10956
	7.425	30082.7	7068.13	11113
	7.43333	30127	6751.89	11270
	7.44167	30138.3	6439.66	11429
	7.45	30110.6	6125.41	11592
	7.45833	30042.9	5821.17	11756
	7.46667	29949.3	5533.93	11926
	7.475	29843.6	5262.67	12095
	7.48333	29731.9	5009.42	12263
	7.49167	29615.2	4765.16	12434
	7.5	29486.5	4525.9	12614
	7.50833	29333.9	4284.62	12812
	7.51667	29143.2	4046.35	13012
	7.525	28917.5	3823.07	13205
	7.53333	28664.9	3614.78	13395
	7.54167	28383.2	3423.48	13590
	7.55	28073.6	3242.18	13800
	7.55833	27725.9	3064.86	14021
	7.56667	27365.3	2883.54	14256
	7.575	27006.7	2697.21	14497
	7.58333	26656	2512.87	14743
	7.59167	26321.4	2329.52	14992
	7.6	25987.8	2158.16	15234
	7.60833	25649.2	1997.78	15468
	7.61667	25285.6	1851.4	15679
	7.625	24895	1722	15866
	7.63333	24473.4	1605.59	16040
	7.64167	24017.8	1508.17	16226
	7.65	23546.2	1428.73	16434
	7.65833	23053.6	1361.28	16646
	7.66667	22551	1299.82	16857
	7.675	22036.4	1233.34	17057
	7.68333	21510.9	1152.84	17243
	7.69167	20988.3	1052.34	17422
	7.7	20459.7	947.807	17602
	7.70833	19955.2	851.258	17790
	7.71667	19474.6	766.705	17972
	7.725	19014.1	698.124	18139
	7.73333	18561.6	638.521	18287
	7.74167	18101	585.912	18413
	7.75	17654.5	535.278	18524
	7.75833	17217	487.616	18626
	7.76667	16790.5	442.946	18726
	7.775	16362	399.251	18826
	7.78333	15920.5	347.531	18928
	7.79167	15468	285.796	19032
	7.8	14992.5	218.036	19129
	7.80833	14521	144.252	19214
	7.81667	14056.5	74.4494	19281
	7.825	13610.1	17.6186	19327
	7.83333	13195.6	-29.2314	19362
	7.84167	12804.1	-65.1076	19397
	7.85	12441.7	-98.0127	19438
	7.85833	12096.2	-133.938	19485
	7.86667	11757.8	-175.887	19534
	7.875	11411.4	-225.871	19580
	7.88333	11050	-278.876	19621
	7.89167	10686.5	-329.901	19656
	7.9	10316.1	-370.968	19690
	7.90833	9957.73	-395.058	19724
	7.91667	9608.34	-408.163	19749
	7.925	9276.95	-415.318	19757
	7.93333	8973.57	-423.496	19743
	7.94167	8691.2	-427.691	19703
	7.95	8420.84	-426.931	19637
	7.95833	8144.48	-421.203	19551
	7.96667	7870.13	-414.493	19449
	7.975	7603.79	-409.822	19348
	7.98333	7346.45	-413.192	19261
	7.99167	7098.13	-423.58	19188
	8	6847.81	-437.003	19122
	8.00833	6604.5	-447.474	19051
	8.01667	6367.2	-448.965	18963
	8.025	6140.9	-431.493	18848
	8.03333	5934.61	-395.063	18718
	8.04167	5740.34	-343.662	18591
	8.05	5558.07	-281.298	18475
	8.05833	5376.8	-224.971	18372
	8.06667	5198.55	-193.682	18276
	8.075	5025.3	-191.431	18172
	8.08333	4862.06	-220.211	18040
	8.09167	4725.84	-275.038	17878
	8.1	4617.62	-344.904	17697
	8.10833	4531.41	-420.803	17503
	8.11667	4456.21	-485.743	17313
	8.125	4369.01	-518.731	17134
	8.13333	4241.83	-516.752	16967
	8.14167	4072.65	-493.809	16812
	8.15	3900.48	-462.923	16664
	8.15833	3750.32	-439.072	16523
	8.16667	3631.18	-431.248	16380
	8.175	3536.04	-434.493	16241
	8.18333	3451.91	-439.774	16106
	8.19167	3369.78	-441.083	15973
	8.2	3284.67	-435.454	15839
	8.20833	3212.57	-424.871	15699
	8.21667	3167.48	-413.318	15549
	8.225	3139.39	-408.818	15384
	8.23333	3109.32	-413.376	15205
	8.24167	3058.26	-423.965	15014
	8.25	2969.2	-438.599	14815
	8.25833	2832.15	-447.301	14629
	8.26667	2668.12	-441.036	14462
	8.275	2498.09	-419.817	14322
	8.28333	2340.08	-386.659	14207
	8.29167	2221.08	-345.545	14110
	8.3	2143.08	-309.478	14017
	8.30833	2089.09	-287.462	13919
	8.31667	2039.12	-278.503	13819
	8.325	1980.16	-279.592	13715
	8.33333	1900.2	-285.723	13609
	8.34167	1803.26	-293.923	13497
	8.35	1704.33	-303.173	13373
	8.35833	1613.4	-316.466	13233
	8.36667	1532.49	-338.819	13070
	8.375	1456.59	-366.233	12896
	8.38333	1381.7	-388.692	12723
	8.39167	1306.82	-398.202	12562
	8.4	1229.95	-394.785	12430
	8.40833	1154.09	-381.415	12324
	8.41667	1079.25	-361.085	12227
	8.425	1010.41	-334.842	12118
	8.43333	957.587	-302.646	11993
	8.44167	921.775	-269.493	11858
	8.45	899.972	-238.415	11721
	8.45833	886.182	-214.399	11603
	8.46667	878.404	-199.426	11509
	8.475	876.634	-193.519	11427
	8.48333	876.878	-192.685	11337
	8.49167	879.135	-192.897	11232
	8.5	879.399	-192.164	11113
	8.50833	869.678	-187.519	10980
	8.51667	841.972	-177.92	10848
	8.525	806.271	-156.377	10725
	8.53333	780.585	-124.911	10612
	8.54167	770.914	-97.5058	10511
	8.55	771.25	-80.1574	10416
	8.55833	776.598	-76.8746	10324
	8.56667	771.965	-83.6678	10231
	8.575	743.338	-98.5184	10136
	8.58333	694.721	-111.423	10039
	8.59167	643.126	-123.418	9945
	8.6	598.536	-132.472	9868
	8.60833	566.957	-138.581	9811
	8.61667	547.398	-140.77	9770
	8.625	531.847	-140.032	9740
	8.63333	509.306	-133.35	9705
	8.64167	476.783	-118.735	9649
	8.65	444.271	-94.2096	9568
	8.65833	416.769	-65.7411	9470
	8.66667	400.283	-38.3272	9360
	8.675	397.81	-17.0179	9251
	8.68333	403.349	-4.76716	9150
	8.69167	403.902	-0.57261	9059
	8.7	392.467	0.53057	8980
	8.70833	363.046	2.55912	8909
	8.71667	314.64	7.53	8845
	8.725	259.243	12.4232	8782
	8.73333	214.863	18.2252	8714
	8.74167	186.498	25.9681	8635
	8.75	179.14	36.6475	8542
	8.75833	187.801	51.2186	8445
	8.76667	201.478	67.729	8350
	8.775	209.161	82.175	8265
	8.78333	206.862	90.5266	8194
	8.79167	187.581	90.8002	8143
	8.8	151.307	86.0085	8123
	8.80833	113.048	79.1367	8136
	8.81667	84.81	74.1692	8152
	8.825	71.5793	77.1353	8150
	8.83333	80.3601	87.0363	8117
	8.84167	106.166	96.8233	8047
	8.85	139.979	99.543	7952
	8.85833	174.803	93.1963	7876
	8.86667	207.65	80.75	7843
	8.875	235.508	65.2188	7838
	8.88333	256.377	54.62	7837
	8.89167	262.265	50.9367	7821
	8.9	251.168	58.1503	7776
	8.90833	234.082	75.2951	7706
	8.91667	219.013	96.3708	7637
	8.925	206.96	117.325	7589
	8.93333	196.92	131.209	7571
	8.94167	184.897	134.022	7588
	8.95	163.887	122.73	7633
	8.95833	127.893	103.349	7674
	8.96667	82.9168	85.8953	7696
	8.975	36.9509	74.3529	7691
	8.98333	0.00377	75.7021	7657
	8.99167	-13.926	86.9776	7609
	9	-0.84808	96.1813	7569
	9.00833	29.2512	91.2565	7546
	9.01667	65.3675	70.2566	7527
	9.025	90.4908	38.1838	7494
	9.03333	85.6317	1.99932	7440
	9.04167	48.7921	-23.2804	7361
	9.05	5.95886	-30.634	7264
	9.05833	-27.8603	-23.082	7170
	9.06667	-50.6578	-10.646	7090
	9.075	-68.4494	-0.28469	7032
	9.08333	-87.2302	-2.69603e-05	6999
	9.09167	-105.987	-11.8522	6982
	9.1	-120.74	-27.7786	6970
	9.10833	-122.481	-40.7809	6955
	9.11667	-102.203	-46.899	6941
	9.125	-69.917	-38.1077	6932
	9.13333	-40.6215	-19.3904	6935
	9.14167	-19.3089	-4.76798	6962
	9.15	-1.98739	-4.25186	7006
	9.15833	18.3433	-17.8077	7040
	9.16667	45.6884	-41.4386	7043
	9.175	78.0438	-67.1905	7016
	9.18333	110.408	-87.0123	6962
	9.19167	126.786	-97.9075	6898
	9.2	123.171	-107.903	6847
	9.20833	109.566	-123.984	6817
	9.21667	95.9753	-143.136	6797
	9.225	92.3887	-159.369	6773
	9.23333	102.814	-166.701	6740
	9.24167	124.251	-161.103	6700
	9.25	143.691	-138.567	6657
	9.25833	153.144	-108.144	6619
	9.26667	153.609	-78.7885	6587
	9.275	152.075	-55.4926	6560
	9.28333	150.552	-43.291	6535
	9.29167	144.042	-41.1715	6509
	9.3	129.533	-47.109	6485
	9.30833	100.031	-58.1227	6461
	9.31667	52.5447	-69.2316	6439
	9.325	4.05836	-77.3951	6419
	9.33333	-20.4222	-80.6179	6393
	9.34167	-7.88772	-77.948	6356
	9.35	42.6466	-68.3305	6307
	9.35833	129.186	-53.7702	6253
	9.36667	215.739	-35.3003	6200
	9.375	270.292	-19.8945	6160
	9.38333	282.85	-17.544	6145
	9.39167	258.419	-32.2676	6149
	9.4	203.989	-58.0665	6156
	9.40833	135.563	-87.9186	6154
	9.41667	59.147	-109.83	6141
	9.425	-12.268	-114.826	6117
	9.43333	-65.6794	-101.873	6091
	9.44167	-97.0817	-83.978	6072
	9.45	-101.485	-66.152	6061
	9.45833	-83.8834	-50.3877	6054
	9.46667	-57.2737	-35.6788	6046
	9.475	-34.666	-20.0242	6033
	9.48333	-28.0543	-1.44106	6013
	9.49167	-48.4346	19.0886	5986
	9.5	-98.8181	28.578	5957
	9.50833	-161.198	17.9872	5928
	9.51667	-222.57	-9.65522	5903
	9.525	-268.946	-44.3357	5882
	9.53333	-285.319	-78.0822	5862
	9.54167	-272.685	-97.8896	5836
	9.55	-236.055	-98.7327	5802
	9.55833	-181.424	-87.6287	5772
	9.56667	-125.786	-70.5938	5753
	9.575	-82.1522	-50.5926	5750
	9.58333	-57.5179	-31.6317	5760
	9.59167	-60.8773	-16.7474	5776
	9.6	-90.242	-9.89454	5785
	9.60833	-133.606	-17.08	5781
	9.61667	-181.965	-35.3297	5763
	9.625	-225.33	-60.6181	5735
	9.63333	-247.695	-86.9428	5698
	9.64167	-250.056	-102.32	5656
	9.65	-235.422	-100.743	5610
	9.65833	-211.79	-87.1993	5570
	9.66667	-199.153	-67.698	5537
	9.675	-215.524	-50.2473	5518
	9.68333	-255.896	-46.8289	5516
	9.69167	-293.264	-57.4506	5525
	9.7	-316.641	-74.1117	5535
	9.70833	-334.019	-88.811	5539
	9.71667	-359.394	-92.5486	5534
	9.725	-394.778	-73.3152	5521
	9.73333	-438.165	-36.125	5502
	9.74167	-478.549	1.02877	5477
	9.75	-496.941	24.1629	5446
	9.75833	-485.338	30.2496	5411
	9.76667	-457.733	18.302	5373
	9.775	-434.137	-0.66324	5337
	9.78333	-418.545	-6.66633	5303
	9.79167	-399.953	9.29173	5268
	9.8	-371.37	40.2343	5226
	9.80833	-333.791	77.1476	5175
	9.81667	-289.214	110.019	5133
	9.825	-245.646	126.876	5115
	9.83333	-210.082	128.712	5126
	9.84167	-183.521	126.503	5166
	9.85	-166.97	126.283	5228
	9.85833	-159.424	129.043	5291
	9.86667	-148.88	131.766	5347
	9.875	-123.348	132.475	5388
	9.88333	-81.8219	128.167	5411
	9.89167	-29.297	115.828	5418
	9.9	27.2139	102.474	5410
	9.90833	75.7189	95.1038	5386
	9.91667	108.223	90.7096	5359
	9.925	127.711	84.299	5334
	9.93333	141.193	74.8748	5316
	9.94167	150.673	71.4282	5309
	9.95	149.138	79.9716	5311
	9.95833	129.594	96.5002	5313
	9.96667	100.048	114.009	5311
	9.975	72.4886	127.512	5305
	9.98333	56.9175	134.001	5295
	9.99167	65.344	132.471	5285
	10	96.7576	128.941	5280
	10.0083	136.157	126.397	5282
	10.0167	169.554	123.837	5290
	10.025	187.938	119.278	5303
	10.0333	184.308	112.71	5314
	10.0417	163.673	109.126	5316
	10.05	136.024	110.546	5309
	10.0583	109.365	112.96	5302
	10.0667	75.6961	112.359	5305
	10.075	24.0131	106.765	5316
	10.0833	-41.6793	97.1674	5332
	10.0917	-102.383	85.5575	5346
	10.1	-147.102	79.9557	5355
	10.1083	-166.831	88.3531	5358
	10.1167	-162.57	105.741	5362
	10.125	-151.327	122.139	5373
	10.1333	-154.094	132.538	5387
	10.1417	-174.87	128.931	5401
	10.15	-192.667	110.336	5409
	10.1583	-193.475	88.7443	5409
	10.1667	-173.289	75.147	5400
	10.175	-140.127	72.5665	5382
	10.1833	-102.977	71.9911	5358
	10.1917	-77.8342	70.4121	5326
	10.2	-69.7136	62.8515	5286
	10.2083	-76.608	52.2996	5239
	10.2167	-99.5096	42.7461	5198
	10.225	-133.432	42.2115	5172
	10.2333	-172.372	49.6902	5168
	10.2417	-213.321	54.1694	5190
	10.25	-240.287	48.6673	5231
	10.2583	-249.275	36.1837	5272
	10.2667	-244.272	22.7027	5301
	10.275	-234.288	15.2424	5317
	10.2833	-222.323	14.8007	5322
	10.2917	-202.371	22.3667	5322
	10.3	-173.437	33.9553	5321
	10.3083	-140.521	46.5617	5320
	10.3167	-112.621	58.1819	5320
	10.325	-95.7404	61.8267	5321
	10.3333	-92.8742	57.4875	5325
	10.3417	-102.029	46.169	5337
	10.35	-117.203	30.8771	5358
	10.3583	-134.393	14.6032	5388
	10.3667	-156.6	3.3486	5428
	10.375	-184.831	-1.87282	5470
	10.3833	-217.078	-3.07425	5505
	10.3917	-239.339	-1.25869	5528
	10.4	-248.629	4.59753	5537
	10.4083	-248.935	19.4758	5535
	10.4167	-246.253	39.3678	5528
	10.425	-244.604	57.3088	5522
	10.4333	-247.971	70.2738	5516
	10.4417	-255.351	81.2548	5508
	10.45	-271.76	89.2815	5497
	10.4583	-298.19	98.3406	5493
	10.4667	-330.634	107.418	5501
	10.475	-365.103	113.536	5516
	10.4833	-389.598	104.697	5534
	10.4917	-386.107	77.877	5548
	10.5	-348.638	42.094	5553
	10.5083	-278.201	3.36256	5552
	10.5167	-182.778	-24.3466	5560
	10.525	-81.3768	-26.0172	5588
	10.5333	-0.00373	-1.64095	5634
	10.5417	52.3501	29.7675	5686
	10.55	72.6812	53.2165	5737
	10.5583	62.9891	62.7067	5775
	10.5667	39.273	53.24	5798
	10.575	16.5345	34.8156	5815
	10.5833	1.77738	21.4261	5836
	10.5917	-4.00818	19.0914	5864
	10.6	-1.81605	22.8009	5895
	10.6083	17.3577	25.5472	5925
	10.6167	58.5076	23.3423	5959
	10.625	117.631	16.1929	6004
	10.6333	184.736	6.08223	6064
	10.6417	247.822	0.01343	6145
	10.65	286.876	0.01219	6245
	10.6583	294.913	3.05142	6349
	10.6667	282.935	7.12422	6445
	10.675	268.921	8.27508	6523
	10.6833	261.89	6.46638	6574
	10.6917	266.844	3.6912	6600
	10.7	279.767	0.98343	6608
	10.7083	289.668	4.32594	6605
	10.7167	285.555	5.70189	6604
	10.725	274.415	-2.86528	6615
	10.7333	271.249	-26.3725	6638
	10.7417	285.068	-57.8463	6666
	10.75	314.866	-97.2736	6695
	10.7583	357.633	-132.631	6723
	10.7667	402.386	-158.956	6750
	10.775	436.117	-172.234	6776
	10.7833	457.822	-173.453	6801
	10.7917	471.508	-163.629	6831
	10.8	481.174	-152.76	6875
	10.8083	504.817	-144.841	6937
	10.8167	555.437	-145.869	7010
	10.825	626.037	-158.853	7090
	10.8333	701.619	-180.797	7158
	10.8417	770.173	-200.679	7195
	10.85	813.708	-212.516	7196
	10.8583	826.224	-211.314	7178
	10.8667	824.718	-195.06	7153
	10.875	832.187	-168.751	7148
	10.8833	854.639	-144.404	7185
	10.8917	886.072	-129.015	7258
	10.9	920.477	-129.562	7349
	10.9083	953.865	-147.071	7446
	10.9167	988.238	-174.547	7539
	10.925	1025.58	-201.95	7627
	10.9333	1073.9	-222.316	7720
	10.9417	1130.21	-227.648	7832
	10.95	1177.49	-213.919	7966
	10.9583	1206.75	-189.142	8111
	10.9667	1224	-161.332	8262
	10.975	1238.22	-136.47	8417
	10.9833	1253.41	-123.552	8578
	10.9917	1265.6	-122.601	8754
	11	1274.76	-129.607	8953
	11.0083	1292.89	-138.548	9182
	11.0167	1330.01	-143.456	9427
	11.025	1393.11	-140.322	9685
	11.0333	1485.19	-129.133	9949
	11.0417	1598.24	-103.901	10220
	11.05	1703.28	-60.6285	10508
	11.0583	1787.3	-8.30923	10818
	11.0667	1847.29	44.0609	11164
	11.075	1894.27	91.4723	11532
	11.0833	1940.23	126.92	11913
	11.0917	2005.16	152.429	12309
	11.1	2100.08	175.977	12726
	11.1083	2226.98	204.563	13182
	11.1167	2391.85	246.199	13668
	11.125	2572.71	306.884	14190
	11.1333	2740.54	385.606	14719
	11.1417	2888.36	474.369	15212
	11.15	3021.16	569.19	15663
	11.1583	3152.93	651.047	16057
	11.1667	3288.7	702.936	16411
	11.175	3429.43	727.892	16736
	11.1833	3569.14	740.884	17053
	11.1917	3688.85	755.908	17364
	11.2	3787.52	779.989	17649
	11.2083	3877.18	813.114	17909
	11.2167	3974.82	848.271	18144
	11.225	4081.45	870.476	18368
	11.2333	4195.04	881.735	18593
	11.2417	4311.63	904.025	18828
	11.25	4429.19	952.353	19086
	11.2583	4550.73	1026.74	19381
	11.2667	4680.26	1124.16	19733
	11.275	4826.76	1231.62	20146
	11.2833	4988.25	1332.14	20635
	11.2917	5152.71	1422.69	21199
	11.3	5318.16	1508.28	21820
	11.3083	5475.59	1598.91	22507
	11.3167	5624	1700.6	23235
	11.325	5771.39	1815.32	24011
	11.3333	5925.77	1947.07	24821
	11.3417	6097.12	2085.88	25646
	11.35	6288.45	2233.73	26493
	11.3583	6509.77	2382.61	27334
	11.3667	6751.07	2531.55	28186
	11.375	7008.34	2678.52	29021
	11.3833	7271.6	2812.53	29831
	11.3917	7523.85	2934.58	30610
	11.4	7766.07	3033.69	31325
	11.4083	7990.27	3105.82	31986
	11.4167	8200.46	3157.99	32565
	11.425	8399.63	3203.22	33063
	11.4333	8585.77	3249.48	33492
	11.4417	8764.91	3298.78	33863
	11.45	8934.02	3349.12	34201
	11.4583	9100.11	3397.51	34507
	11.4667	9263.19	3439.93	34795
	11.475	9424.25	3478.39	35065
	11.4833	9586.29	3518.91	35322
	11.4917	9748.31	3568.45	35579
	11.5	9912.32	3627.03	35848
	11.5083	10064.3	3697.66	36143
	11.5167	10199.3	3780.33	36446
	11.525	10325.2	3875.03	36749
	11.5333	10463.2	3982.78	37038
	11.5417	10628.1	4092.56	37298
	11.55	10831	4206.39	37533
	11.5583	11080.8	4336.25	37735
	11.5667	11348.7	4502.16	37910
	11.575	11612.6	4707.1	38057
	11.5833	11862.4	4942.07	38176
	11.5917	12094.2	5200.1	38278
	11.6	12321	5454.17	38378
	11.6083	12549.8	5696.26	38488
	11.6167	12795.5	5926.4	38609
	11.625	13057.2	6150.58	38740
	11.6333	13329	6378.8	38880
	11.6417	13608.7	6604.05	39029
	11.65	13873.4	6830.35	39191
	11.6583	14117	7051.68	39364
	11.6667	14332.7	7269.04	39553
	11.675	14516.3	7482.46	39745
	11.6833	14677.9	7682.91	39934
	11.6917	14826.5	7873.38	40111
	11.7	14974.1	8041.91	40261
	11.7083	15123.7	8185.47	40376
	11.7167	15280.3	8300.07	40433
	11.725	15433.8	8380.7	40413
	11.7333	15571.3	8433.38	40315
	11.7417	15687.8	8468.09	40136
	11.75	15773.3	8496.83	39879
	11.7583	15825.8	8523.62	39557
	11.7667	15850.2	8552.45	39168
	11.775	15852.6	8584.3	38736
	11.7833	15844.1	8614.2	38275
	11.7917	15843.5	8641.14	37806
	11.8	15859.8	8671.11	37378
	11.8083	15891.2	8712.11	36999
	11.8167	15933.6	8776.16	36679
	11.825	15981.9	8879.24	36407
	11.8333	16031.2	9033.35	36186
	11.8417	16090.5	9255.51	36030
	11.85	16181.8	9561.7	35951
	11.8583	16328.1	9953.92	35986
	11.8667	16544.3	10440.2	36159
	11.875	16854.6	11021.5	36479
	11.8833	17264.8	11690.8	36963
	11.8917	17778	12467.2	37611
	11.9	18413.2	13348.6	38415
	11.9083	19165.4	14371	39397
	11.9167	20063.5	15543.5	40541
	11.925	21104.7	16891	41883
	11.9333	22297.8	18437.6	43419
	11.9417	23659.9	20141.1	45162
	11.95	25161	22034.8	47130
	11.9583	26838.1	24067.4	49247
	11.9667	28654.2	26248.1	51539
	11.975	30624.2	28567.8	53936
	11.9833	32736.2	30951.6	56437
	11.9917	34920.3	33429.4	59021
	12	37196.3	35883.2	61584
	12.0083	39454.3	38316.1	64140
	12.0167	41693.2	40668.9	66544
	12.025	43857.2	42876.9	68772
	12.0333	45883.1	44953.8	70761
	12.0417	47775	46792.8	72426
	12.05	49413	48407.9	73776
	12.0583	50794.9	49737.9	74722
	12.0667	51875.7	50749	75266
	12.075	52632.6	51448.2	75403
	12.0833	53090.5	51795.3	75120
	12.0917	53239.3	51807.5	74453
	12.1	53099.1	51490.8	73428
	12.1083	52689.9	50842	72052
	12.1167	52010.7	49906.3	70410
	12.125	51087.5	48711.6	68505
	12.1333	49924.2	47281	66404
	12.1417	48529	45699.4	64159
	12.15	46980.7	43960.8	61766
	12.1583	45278.4	42140.3	59324
	12.1667	43506.2	40249.8	56800
	12.175	41690.8	38308.3	54280
	12.1833	39847.5	36389.9	51783
	12.1917	38037.2	34465.5	49313
	12.2	36227.8	32603.1	46943
	12.2083	34484.4	30778.8	44623
	12.2167	32791.1	29008.4	42415
	12.225	31154.7	27307.2	40282
	12.2333	29582.3	25642.9	38242
	12.2417	28042.8	24064.7	36326
	12.25	26584.4	22536.5	34493
	12.2583	25178.9	21087.4	32778
	12.2667	23853.5	19714.2	31128
	12.275	22603	18400.2	29558
	12.2833	21408.5	17168.1	28051
	12.2917	20289	15980.1	26595
	12.3	19209.5	14866.1	25228
	12.3083	18197.9	13809.1	23919
	12.3167	17234.4	12811.2	22701
	12.325	16328.8	11875.3	21552
	12.3333	15500.2	10978.4	20471
	12.3417	14732.6	10143.6	19465
	12.35	14036	9351.74	18508
	12.3583	13385.4	8619.96	17623
	12.3667	12772.8	7947.21	16785
	12.375	12181.1	7322.49	16003
	12.3833	11604.5	6746.79	15273
	12.3917	11065.8	6199.13	14584
	12.4	10555.1	5694.51	13956
	12.4083	10089.4	5227.9	13372
	12.4167	9660.69	4802.33	12844
	12.425	9265.96	4419.79	12361
	12.4333	8899.22	4068.28	11918
	12.4417	8552.47	3752.79	11512
	12.45	8245.7	3464.34	11130
	12.4583	7975.92	3202.92	10781
	12.4667	7748.13	2962.52	10456
	12.475	7555.33	2738.15	10151
	12.4833	7384.51	2534.82	9860
	12.4917	7220.67	2345.51	9578
	12.5	7049.83	2182.23	9319
	12.5083	6881.97	2044.98	9082
	12.5167	6719.1	1926.76	8873
	12.525	6568.22	1816.56	8689
	12.5333	6433.33	1703.4	8523
	12.5417	6312.42	1586.27	8367
	12.55	6207.5	1464.15	8214
	12.5583	6112.56	1343.07	8063
	12.5667	6022.62	1228.02	7910
	12.575	5927.66	1123	7763
	12.5833	5823.69	1033.99	7626
	12.5917	5715.7	963.032	7500
	12.6	5604.71	911.09	7382
	12.6083	5504.7	879.171	7265
	12.6167	5420.68	857.288	7149
	12.625	5349.65	827.43	7033
	12.6333	5283.61	784.595	6924
	12.6417	5217.55	728.79	6834
	12.65	5159.48	664.015	6762
	12.6583	5112.4	600.262	6701
	12.6667	5071.31	550.535	6641
	12.675	5027.2	509.842	6589
	12.6833	4976.09	464.171	6552
	12.6917	4924.96	404.526	6529
	12.7	4879.82	340.909	6512
	12.7083	4853.66	281.319	6492
	12.7167	4851.5	231.754	6462
	12.725	4861.33	196.212	6417
	12.7333	4861.14	173.702	6373
	12.7417	4842.94	160.218	6349
	12.75	4810.73	155.75	6352
	12.7583	4772.51	165.319	6368
	12.7667	4740.27	195.914	6389
	12.775	4721.03	245.525	6422
	12.7833	4720.77	301.167	6481
	12.7917	4744.5	356.84	6568
	12.8	4797.23	410.529	6678
	12.8083	4870.94	464.243	6804
	12.8167	4963.63	516.993	6927
	12.825	5064.32	564.759	7039
	12.8333	5164	607.545	7145
	12.8417	5257.66	645.372	7261
	12.85	5338.32	680.213	7391
	12.8583	5405.96	721.076	7521
	12.8667	5463.59	775.972	7642
	12.875	5515.21	840.889	7745
	12.8833	5566.82	895.826	7825
	12.8917	5623.42	930.793	7886
	12.9	5689.01	946.784	7928
	12.9083	5749.59	949.795	7952
	12.9167	5796.16	951.831	7960
	12.925	5829.71	966.895	7950
	12.9333	5854.26	994.979	7924
	12.9417	5870.79	1027.09	7882
	12.95	5871.32	1055.22	7826
	12.9583	5846.83	1078.38	7761
	12.9667	5807.33	1097.56	7686
	12.975	5760.83	1106.76	7603
	12.9833	5720.31	1090.98	7507
	12.9917	5696.78	1042.24	7398
	13	5690.25	975.501	7276
	13.0083	5692.7	901.799	7140
	13.0167	5695.14	834.121	6999
	13.025	5688.57	781.456	6857
	13.0333	5661.99	739.819	6715
	13.0417	5613.4	697.21	6569
	13.05	5535.8	641.615	6415
	13.0583	5428.2	573.042	6261
	13.0667	5305.57	489.502	6104
	13.075	5186.95	389.974	5954
	13.0833	5076.31	271.465	5813
	13.0917	4975.66	128.992	5681
	13.1	4881	-18.4679	5563
	13.1083	4787.34	-156.91	5456
	13.1167	4689.66	-276.321	5361
	13.125	4589.97	-364.714	5273
	13.1333	4485.27	-426.091	5185
	13.1417	4374.57	-471.44	5090
	13.15	4260.85	-511.768	4981
	13.1583	4142.13	-567.079	4866
	13.1667	4023.39	-658.367	4744
	13.175	3904.65	-781.631	4625
	13.1833	3784.89	-914.877	4515
	13.1917	3671.13	-1045.1	4412
	13.2	3559.36	-1154.31	4315
	13.2083	3461.58	-1236.49	4217
	13.2167	3378.78	-1302.65	4124
	13.225	3313.99	-1368.8	4036
	13.2333	3269.18	-1443.92	3955
	13.2417	3235.36	-1521.01	3884
	13.25	3191.53	-1600.1	3820
	13.2583	3124.7	-1685.16	3763
	13.2667	3029.85	-1787.2	3708
	13.275	2908	-1901.22	3658
	13.2833	2771.13	-2009.23	3616
	13.2917	2644.26	-2101.2	3584
	13.3	2537.38	-2173.17	3561
	13.3083	2448.49	-2227.11	3547
	13.3167	2371.59	-2272.03	3530
	13.325	2298.69	-2317.94	3502
	13.3333	2230.78	-2365.83	3465
	13.3417	2164.85	-2404.69	3424
	13.35	2105.92	-2427.53	3384
	13.3583	2049.98	-2442.37	3352
	13.3667	2000.03	-2458.17	3328
	13.375	1954.07	-2484.96	3308
	13.3833	1917.11	-2530.74	3283
	13.3917	1893.13	-2594.49	3255
	13.4	1882.15	-2652.22	3230
	13.4083	1875.16	-2685.94	3210
	13.4167	1863.16	-2692.64	3195
	13.425	1843.16	-2676.32	3184
	13.4333	1813.14	-2646.98	3177
	13.4417	1777.12	-2621.62	3180
	13.45	1741.09	-2608.25	3192
	13.4583	1708.05	-2601.86	3202
	13.4667	1679	-2590.45	3203
	13.475	1654.95	-2573.02	3182
	13.4833	1636.89	-2549.58	3128
	13.4917	1631.82	-2523.11	3052
	13.5	1640.74	-2497.64	2979
	13.5083	1662.65	-2474.14	2923
	13.5167	1693.56	-2453.62	2893
	13.525	1722.46	-2437.1	2890
	13.5333	1739.35	-2422.55	2899
	13.5417	1741.24	-2410.98	2902
	13.55	1740.11	-2402.4	2891
	13.5583	1745.98	-2396.81	2872
	13.5667	1755.84	-2392.19	2848
	13.575	1763.7	-2391.56	2824
	13.5833	1762.55	-2402.92	2804
	13.5917	1741.39	-2427.25	2787
	13.6	1696.22	-2462.57	2772
	13.6083	1639.05	-2506.88	2758
	13.6167	1577.86	-2547.16	2751
	13.625	1519.68	-2570.43	2754
	13.6333	1468.48	-2572.69	2756
	13.6417	1429.28	-2559.93	2742
	13.65	1415.07	-2538.16	2703
	13.6583	1433.85	-2516.37	2644
	13.6667	1476.63	-2502.56	2569
	13.675	1530.4	-2497.74	2495
	13.6833	1576.16	-2493.91	2433
	13.6917	1584.92	-2486.06	2385
	13.7	1547.67	-2468.19	2352
	13.7083	1481.41	-2433.31	2332
	13.7167	1402.15	-2391.41	2329
	13.725	1334.88	-2357.51	2346
	13.7333	1305.6	-2338.58	2380
	13.7417	1314.31	-2330.64	2432
	13.75	1337.03	-2329.69	2493
	13.7583	1357.73	-2327.72	2539
	13.7667	1363.43	-2315.73	2556
	13.775	1352.12	-2297.74	2541
	13.7833	1325.8	-2281.73	2499
	13.7917	1289.48	-2271.7	2445
	13.8	1244.15	-2267.67	2407
	13.8083	1188.82	-2265.62	2394
	13.8167	1122.48	-2262.54	2398
	13.825	1063.13	-2253.47	2406
	13.8333	1030.78	-2240.38	2413
	13.8417	1031.42	-2229.27	2415
	13.85	1049.06	-2226.15	2414
	13.8583	1071.69	-2226.02	2408
	13.8667	1090.31	-2219.87	2394
	13.875	1102.93	-2204.71	2369
	13.8833	1106.55	-2174.54	2326
	13.8917	1093.15	-2130.35	2272
	13.9	1059.75	-2081.16	2223
	13.9083	1020.35	-2030.95	2186
	13.9167	988.941	-1985.73	2163
	13.925	970.525	-1948.49	2150
	13.9333	967.105	-1915.25	2144
	13.9417	968.677	-1873.98	2139
	13.95	951.246	-1815.71	2135
	13.9583	899.809	-1744.43	2139
	13.9667	841.365	-1664.13	2154
	13.975	808.919	-1589.83	2184
	13.9833	813.466	-1544.51	2233
	13.9917	852.006	-1537.17	2293
	14	911.544	-1546.84	2347
	14.0083	971.076	-1555.48	2384
	14.0167	1018.6	-1552.11	2394
	14.025	1049.12	-1529.74	2372
	14.0333	1067.64	-1490.35	2334
	14.0417	1077.15	-1444.95	2305
	14.05	1082.66	-1398.54	2297
	14.0583	1085.16	-1352.13	2315
	14.0667	1092.65	-1303.69	2362
	14.075	1112.15	-1255.25	2437
	14.0833	1142.64	-1210.8	2547
	14.0917	1179.11	-1171.33	2678
	14.1	1215.59	-1135.86	2801
	14.1083	1242.07	-1101.38	2905
	14.1167	1252.53	-1069.88	2986
	14.125	1249	-1046.38	3049
	14.1333	1237.46	-1028.86	3109
	14.1417	1223.91	-1010.34	3186
	14.15	1215.36	-983.802	3285
	14.1583	1214.81	-947.261	3394
	14.1667	1229.25	-899.704	3510
	14.175	1262.69	-842.142	3633
	14.1833	1316.13	-776.571	3768
	14.1917	1382.55	-702.985	3915
	14.2	1459.98	-621.396	4065
	14.2083	1544.4	-526.797	4216
	14.2167	1633.82	-426.183	4366
	14.225	1719.23	-328.568	4519
	14.2333	1787.64	-239.942	4667
	14.2417	1835.04	-165.301	4790
	14.25	1848.45	-101.66	4888
	14.2583	1829.84	-44.0077	4969
	14.2667	1801.24	16.6599	5046
	14.275	1783.63	79.3264	5126
	14.2833	1786.01	141.003	5214
	14.2917	1806.39	198.696	5299
	14.3	1838.77	252.388	5364
	14.3083	1867.15	303.088	5401
	14.3167	1881.52	354.805	5416
	14.325	1881.89	405.521	5419
	14.3333	1869.26	455.244	5410
	14.3417	1846.61	493.985	5388
	14.35	1811.97	516.724	5350
	14.3583	1766.33	523.47	5296
	14.3667	1724.68	517.232	5229
	14.375	1705.03	500.994	5167
	14.3833	1706.37	477.762	5127
	14.3917	1708.71	447.545	5114
	14.4	1697.05	423.329	5127
	14.4083	1666.39	412.118	5156
	14.4167	1614.72	409.921	5174
	14.425	1557.05	410.725	5159
	14.4333	1507.38	408.534	5111
	14.4417	1467.7	403.357	5037
	14.45	1436.02	394.18	4947
	14.4583	1406.34	384.009	4858
	14.4667	1376.65	375.852	4777
	14.475	1343.97	369.692	4704
	14.4833	1305.28	363.54	4638
	14.4917	1258.58	357.401	4577
	14.5	1203.89	349.258	4520
	14.5083	1154.19	336.124	4466
	14.5167	1123.49	316.002	4415
	14.525	1107.79	287.877	4366
	14.5333	1095.08	255.759	4317
	14.5417	1077.37	232.654	4266
	14.55	1054.66	222.545	4210
	14.5583	1030.95	221.441	4149
	14.5667	1006.23	219.352	4083
	14.575	978.517	208.259	4014
	14.5833	945.799	182.17	3946
	14.5917	910.075	143.095	3881
	14.6	874.352	106.017	3821
	14.6083	842.628	82.9418	3764
	14.6167	818.898	74.8807	3708
	14.625	799.17	73.8157	3648
	14.6333	775.44	71.7543	3588
	14.6417	743.704	59.7055	3533
	14.65	706.97	31.6533	3487
	14.6583	665.234	-6.39552	3452
	14.6667	623.494	-46.4328	3427
	14.675	581.754	-88.473	3409
	14.6833	548.013	-137.51	3396
	14.6917	545.267	-194.536	3384
	14.7	577.523	-251.566	3372
	14.7083	625.777	-300.592	3356
	14.7167	672.027	-336.607	3325
	14.725	701.278	-352.628	3270
	14.7333	706.528	-356.644	3198
	14.7417	691.773	-361.65	3122
	14.75	667.021	-379.661	3049
	14.7583	640.266	-403.669	2990
	14.7667	609.508	-424.665	2944
	14.775	569.751	-436.668	2914
	14.7833	526.994	-433.668	2901
	14.7917	502.231	-416.657	2900
	14.8	505.472	-392.653	2906
	14.8083	532.711	-368.646	2912
	14.8167	573.946	-344.627	2904
	14.825	619.183	-324.616	2870
	14.8333	659.419	-304.603	2815
	14.8417	686.651	-289.579	2746
	14.85	685.886	-277.562	2672
	14.8583	647.12	-272.543	2604
	14.8667	577.35	-274.514	2546
	14.875	481.582	-284.492	2504
	14.8833	382.814	-299.468	2483
	14.8917	312.042	-317.435	2478
	14.9	281.273	-326.409	2481
	14.9083	277.503	-315.382	2487
	14.9167	282.729	-289.345	2487
	14.925	282.959	-256.316	2478
	14.9333	268.187	-224.286	2465
	14.9417	238.413	-200.246	2459
	14.95	205.641	-187.215	2463
	14.9583	173.869	-175.183	2473
	14.9667	143.093	-158.142	2484
	14.975	107.321	-131.109	2489
	14.9833	68.5486	-93.0754	2487
	14.9917	31.7726	-47.0335	2475
	15	0	0	2451

## Sheet: Supplementary Fig. 3a
Size	Intensity
0.4	0
0.463	0
0.536	0
0.621	0
0.719	0
0.833	0
0.965	0
1.12	0
1.29	0
1.5	0
1.74	0
2.01	0
2.33	0
2.7	0
3.12	0
3.62	0
4.19	0
4.85	0
5.61	0
6.5	0
7.53	0
8.72	0
10.1	0
11.7	0
13.5	0
15.7	0
18.2	0
21	0
24.4	0
28.2	0
32.7	0
37.8	0
43.8	0
50.7	0
58.8	0
68.1	0
78.8	0
91.3	0
106	0
122	0
142	0
164	0
190	0.29627
220	3.39
255	8.68
295	14.2333
342	18.0667
396	18.8667
459	16.4667
531	11.7333
615	6.3
712	1.99
825	0
955	0
1110	0
1280	0
1480	0
1720	0
1990	0
2300	0
2670	0
3090	0
3580	0
4150	0
4800	0
5560	0
6440	0
7460	0
8630	0

## Sheet: Supplementary Fig. 3c
correlation coeff (a.u.)	Time (µs)
0.5	0.89967
1	0.904
1.5	0.90333
2	0.90133
2.5	0.89967
3	0.90033
3.5	0.899
4	0.89933
4.5	0.89767
5.5	0.89567
6.5	0.894
7.5	0.89167
8.5	0.89167
9.5	0.88967
10.5	0.88833
11.5	0.88633
12.5	0.88467
14.5	0.88167
16.5	0.878
18.5	0.875
20.5	0.87167
22.5	0.86833
24.5	0.86533
26.5	0.86267
28.5	0.85833
32.5	0.85267
36.5	0.847
40.5	0.83967
44.5	0.834
48.5	0.82833
52.5	0.82167
56.5	0.81533
60.5	0.80967
68.5	0.79767
76.5	0.78633
84.5	0.77467
92.5	0.76333
101	0.752
109	0.74133
117	0.73
125	0.71967
141	0.69867
157	0.67833
173	0.65933
189	0.64
205	0.62133
221	0.60367
237	0.58633
253	0.56967
285	0.53733
317	0.507
349	0.47833
381	0.45167
413	0.42667
445	0.403
477	0.38067
509	0.36033
573	0.32233
637	0.288
701	0.25767
765	0.23033
829	0.20633
893	0.18433
957	0.16467
1020	0.14767
1150	0.11767
1280	0.09303
1400	0.07367
1530	0.0584
1660	0.04663
1790	0.0368
1920	0.02907
2040	0.0235
2300	0.01527
2560	0.01018
2810	0.00745
3070	0.00536
3320	0.00427
3580	0.00389
3840	0.00423
4090	0.00446
4600	0.0041
5120	0.00389
5630	0.00362
6140	0.00369
6650	0.00367
7160	0.00408
7680	0.00471
8190	0.00382
9210	0.0042
10200	0.00365
11300	0.00332
12300	0.00266
13300	0.00284
14300	0.00352
15400	0.003
16400	0.00268
18400	0.00301
20500	0.00265
22500	0.00391
24600	0.00195
26600	0.00252
28700	0.00367
30700	0.00362
32800	0.00256
36900	0.00291
41000	0.00223
45100	0.00184
49100	0.00175
53200	0.00154
57300	0.00217
61400	0.00125
65500	0.00194
73700	0.00193
81900	0.00124
90100	0.00243
98300	0.0028
106000	0.00204
115000	0.00237
123000	0.00172
131000	0.00134
147000	0.00141
164000	0.00211
180000	0.00162
197000	0.00189
213000	0.00182
229000	0.00211
246000	0.00155
262000	0.00163
295000	0.00173
328000	0.00213
360000	0.00208
393000	0.00187
426000	0.00162
459000	0.00141
492000	0.000918667
524000	0.0009
590000	0.00146
655000	0.00115
721000	0.000965333
786000	0.00115
852000	0.00153
918000	0.000566333
983000	0.000620333
1050000	0.000975167
1180000	0.0014
1310000	0.00124
1440000	0.000651633
1570000	0.000451
1700000	0.00102
1840000	0.000674667
1970000	0.000357
2100000	0.00119
2360000	0.00125
2620000	0.000700667
2880000	0.00102
3150000	0.00117
3410000	0.00148
3670000	0.000538333
3930000	0.00151
4190000	0
4720000	0
5240000	0
5770000	0
6290000	0
6820000	0
7340000	0
7860000	0
8390000	0
9440000	0
10500000	0
11500000	0
12600000	0
13600000	0
14700000	0
15700000	0
16800000	0
18900000	0
21000000	0
23100000	0
25200000	0
27300000	0
29400000	0
31500000	0
33600000	0
37700000	0
41900000	0
46100000	0
50300000	0
54500000	0
58700000	0

## Sheet: Supplementary Fig. 6a
	Wavelength (nm)	GOx	GOx + DBCO	Cat	Cat + DBCO
	800	0.000124539	0.00145	0.000190156	0.00187
	799	-0.000306562	0.00252	0.000872894	0.00238
	798	-8.20946e-05	0.0032	0.0018	0.00275
	797	-0.000920842	0.00458	0.00113	0.00297
	796	-0.00402	0.00236	-0.00132	0.00127
	795	-0.00321	0.00375	-0.00123	0.00207
	794	-0.00282	0.00441	-0.00118	0.00273
	793	-0.00332	0.00341	-0.00217	0.00221
	792	-0.0034	0.00223	-0.00286	0.00188
	791	-0.00282	0.00206	-0.00311	0.00155
	790	-9.53695e-05	0.00341	0.000167132	0.00461
	789	-0.000534587	0.00163	-0.000379854	0.00506
	788	-0.000636719	0.00131	-0.000279383	0.00652
	787	-8.76794e-05	0.00342	-0.000532882	0.00547
	786	0.00144	0.00406	-1.59628e-05	0.00549
	785	0.00237	0.00573	0.000362547	0.00638
	784	0.00229	0.00734	-0.000245621	0.00588
	783	0.00307	0.00929	0.000128163	0.00503
	782	0.00222	0.00938	0.000279148	0.0043
	781	0.00151	0.00908	-0.000334278	0.00412
	780	0.00194	0.0094	0.000162109	0.00397
	779	0.0015	0.00881	-0.000216549	0.00399
	778	0.00103	0.0077	3.96504e-05	0.00416
	777	0.00123	0.00746	-0.000548707	0.00421
	776	0.00134	0.00717	-0.00114	0.0043
	775	0.00119	0.00681	-0.00188	0.00326
	774	0.000815564	0.00703	-0.00214	0.0028
	773	0.000728717	0.00857	-0.00233	0.00305
	772	0.000817904	0.00973	-0.00257	0.00291
	771	0.0012	0.01117	-0.00223	0.00346
	770	0.00132	0.01172	-0.00226	0.00345
	769	0.00102	0.01219	-0.00191	0.00388
	768	0.00164	0.01282	-0.000917001	0.0047
	767	0.00127	0.01272	-0.000688812	0.00472
	766	0.00137	0.01239	-0.000289022	0.00459
	765	0.00105	0.01136	-0.00073342	0.00437
	764	0.000381483	0.01036	-0.00109	0.00407
	763	0.00038344	0.01031	-0.00104	0.00345
	762	0.000450242	0.01044	-0.00123	0.00374
	761	0.000357399	0.01045	-0.0016	0.00363
	760	0.000566679	0.01101	-0.00127	0.00368
	759	0.000859606	0.01161	-0.000989316	0.00433
	758	0.00148	0.01203	-0.000242365	0.00471
	757	0.00132	0.01201	-0.000196561	0.00492
	756	0.00217	0.01229	0.000439586	0.00589
	755	0.00217	0.01275	0.00112	0.00632
	754	0.00218	0.0125	0.00115	0.00685
	753	0.00272	0.013	0.00136	0.00767
	752	0.00263	0.01299	0.000964021	0.00767
	751	0.0021	0.01251	0.000838691	0.00785
	750	0.00164	0.01199	0.000412031	0.00764
	749	0.00133	0.01187	0.000222487	0.00731
	748	0.000268406	0.01144	6.95797e-05	0.00727
	747	0.000111908	0.01067	4.07681e-05	0.00732
	746	-0.000393202	0.01002	0.000565724	0.00747
	745	-5.74278e-05	0.00974	0.00103	0.0073
	744	-0.000305461	0.00916	0.00111	0.00718
	743	0.000470893	0.00839	0.00296	0.00911
	742	0.00224	0.00777	0.0037	0.0109
	741	0.0036	0.00687	0.00554	0.01165
	740	0.00311	0.00574	0.00372	0.01174
	739	0.00404	0.00636	0.00257	0.01228
	738	0.00415	0.00731	0.00232	0.01245
	737	0.00334	0.00953	0.00237	0.01227
	736	0.00265	0.00952	0.00208	0.01193
	735	0.00283	0.00962	0.002	0.01209
	734	0.00268	0.01067	0.00255	0.01208
	733	0.00223	0.0096	0.00331	0.01229
	732	0.00244	0.00795	0.00431	0.01294
	731	0.00162	0.00553	0.00461	0.01398
	730	0.00221	0.00417	0.00379	0.01492
	729	0.00211	0.00396	0.00256	0.01383
	728	0.00186	0.00353	0.00169	0.01334
	727	0.00153	0.00321	0.00348	0.01409
	726	0.00091637	0.00358	0.00184	0.01335
	725	0.0032	0.0044	0.0025	0.01397
	724	0.00249	0.00424	0.0024	0.01307
	723	0.00215	0.00285	0.00216	0.01233
	722	0.00186	0.00312	0.00245	0.01267
	721	0.00146	0.00181	0.000774312	0.01123
	720	0.00208	0.00363	0.000943263	0.01091
	719	0.00136	0.00387	0.00253	0.01127
	718	0.000768853	0.00394	0.00193	0.01083
	717	0.000860029	0.00503	0.00276	0.01136
	716	-0.000198237	0.0036	0.00296	0.01236
	715	0.000604901	0.00354	0.00447	0.01555
	714	0.000160744	0.00127	0.00554	0.01454
	713	0.000851379	8.11013e-05	0.00547	0.01427
	712	-0.00023345	-1.09655e-05	0.00542	0.01392
	711	0.002	-0.00163	0.0055	0.01477
	710	0.00435	-0.00115	0.00538	0.01704
	709	0.00507	0.00012705	0.00643	0.01696
	708	0.00526	0.00126	0.00641	0.01873
	707	0.00533	0.000903219	0.00705	0.01983
	706	0.0054	0.000472016	0.00672	0.01973
	705	0.0046	0.00193	0.00737	0.02085
	704	0.0025	0.00239	0.00747	0.01922
	703	0.00143	0.00164	0.0071	0.01821
	702	4.94568e-05	0.0015	0.00511	0.01697
	701	-0.00235	0.0022	0.00399	0.01679
	700	-0.00194	0.00103	0.00454	0.01601
	699	-0.000809119	0.00212	0.00543	0.01694
	698	0.000368869	0.00189	0.00488	0.01624
	697	0.00197	0.00193	0.00583	0.01708
	696	0.000588892	0.000235942	0.00541	0.01831
	695	0.00266	0.000931632	0.00755	0.02047
	694	0.00434	0.00239	0.00815	0.02093
	693	0.00388	0.00158	0.00715	0.02137
	692	0.00375	0.000669468	0.00716	0.02214
	691	0.00271	0.000267006	0.00712	0.0225
	690	0.00259	-0.000992964	0.00529	0.01961
	689	0.00197	-0.00103	0.00421	0.01789
	688	0.00301	-0.000239848	0.00431	0.01737
	687	-0.000616575	-0.00176	0.00232	0.01515
	686	-0.000466939	-0.00252	0.00169	0.01509
	685	-0.000161669	-0.00197	0.00161	0.01757
	684	0.0009328	0.000548807	0.00324	0.01895
	683	-0.000858084	-0.000976448	0.00217	0.01828
	682	-0.000487134	-0.00166	0.00226	0.0212
	681	0.000504677	-0.00179	0.00482	0.02411
	680	0.00301	-0.000114826	0.00637	0.02783
	679	0.00176	-0.00103	0.00559	0.02844
	678	-0.000744177	-0.00535	0.00325	0.02829
	677	-0.00264	-0.00896	0.00363	0.02724
	676	-0.00254	-0.00915	0.00458	0.02703
	675	-0.00275	-0.00725	0.00531	0.0256
	674	-0.00125	-0.00641	0.00692	0.02511
	673	-0.00312	-0.00571	0.00527	0.02378
	672	-0.00278	-0.00364	0.00599	0.02071
	671	0.000140701	0.00021512	0.00675	0.022
	670	0.00182	0.00279	0.00738	0.02379
	669	0.00241	0.00122	0.00703	0.02368
	668	0.00284	0.002	0.00588	0.02433
	667	0.00638	0.00263	0.0084	0.02584
	666	0.00821	0.000780306	0.00879	0.02697
	665	0.00566	0.000430496	0.00656	0.02389
	664	0.00403	-0.00192	0.00835	0.02517
	663	0.00109	-0.00296	0.00718	0.025
	662	0.000262691	-0.00266	0.00476	0.02539
	661	-0.00224	-0.00339	0.00198	0.02106
	660	0.00672	0.000725051	-0.01322	0.01238
	659	0.00335	0.01365	-0.00523	0.01297
	658	0.00217	0.01837	-0.000613875	0.01502
	657	0.00212	0.01882	-0.000228672	0.01527
	656	0.00214	0.01878	-0.000201239	0.01531
	655	0.00216	0.01874	-0.000215135	0.01528
	654	0.00196	0.01946	0.000716699	0.01553
	653	0.000152746	0.0222	0.00461	0.01733
	652	0.000539412	0.02055	0.00928	0.02144
	651	0.00161	-0.00239	0.00793	0.02447
	650	0.00339	-0.00347	0.00728	0.02536
	649	0.00229	-0.00312	0.0076	0.02606
	648	0.00349	-0.0021	0.0085	0.02751
	647	0.00275	-3.4109e-06	0.00917	0.0271
	646	0.00299	0.00237	0.00979	0.02678
	645	0.00127	0.00154	0.008	0.02579
	644	3.55899e-05	0.0016	0.00831	0.02541
	643	0.00118	0.00362	0.00847	0.02682
	642	0.00125	0.00566	0.00863	0.02686
	641	0.00121	0.00649	0.00783	0.02698
	640	0.000820413	0.00666	0.00708	0.02672
	639	0.00207	0.00766	0.00659	0.02676
	638	0.00213	0.00989	0.00684	0.02556
	637	0.00313	0.01074	0.00574	0.02549
	636	0.00194	0.0107	0.00507	0.02391
	635	0.00113	0.01118	0.00365	0.02311
	634	0.00143	0.01098	0.00386	0.02345
	633	0.00167	0.01129	0.00422	0.02312
	632	0.00149	0.01148	0.00373	0.02364
	631	0.00185	0.01137	0.00423	0.0238
	630	0.00169	0.0118	0.00387	0.0241
	629	0.00214	0.0126	0.00445	0.02459
	628	0.00267	0.01326	0.00477	0.02432
	627	0.00268	0.0137	0.00434	0.02447
	626	0.0025	0.01352	0.00387	0.02383
	625	0.00214	0.01504	0.00435	0.02393
	624	0.00203	0.01588	0.00458	0.02432
	623	0.00179	0.01524	0.00391	0.02407
	622	0.00244	0.016	0.00374	0.02464
	621	0.00209	0.01584	0.00337	0.02431
	620	0.002	0.01655	0.00399	0.02458
	619	0.00229	0.01665	0.00428	0.0249
	618	0.00217	0.01617	0.00369	0.02457
	617	0.00263	0.01707	0.0038	0.02445
	616	0.00239	0.01742	0.00381	0.02423
	615	0.00232	0.01796	0.00388	0.02415
	614	0.00221	0.01832	0.00371	0.02409
	613	0.00252	0.0181	0.00367	0.02444
	612	0.00227	0.01828	0.00365	0.02494
	611	0.0025	0.01852	0.0039	0.02551
	610	0.00272	0.01854	0.00394	0.02572
	609	0.00246	0.01835	0.00372	0.02583
	608	0.00233	0.01818	0.00347	0.02587
	607	0.00213	0.01807	0.00305	0.02581
	606	0.00214	0.01808	0.00253	0.02532
	605	0.0019	0.01861	0.00279	0.02539
	604	0.00177	0.01901	0.00301	0.02559
	603	0.00179	0.01922	0.00348	0.02607
	602	0.0016	0.01886	0.00334	0.02594
	601	0.00157	0.0187	0.0033	0.02607
	600	0.00138	0.01899	0.00368	0.02652
	599	0.00123	0.01874	0.0034	0.0265
	598	0.0016	0.01856	0.00309	0.02638
	597	0.00164	0.01876	0.0029	0.02634
	596	0.00185	0.01919	0.00298	0.02659
	595	0.00216	0.0197	0.00319	0.02683
	594	0.00215	0.01986	0.00335	0.02706
	593	0.0024	0.01965	0.00351	0.02724
	592	0.00217	0.01925	0.00317	0.02743
	591	0.00206	0.01923	0.00292	0.02743
	590	0.00199	0.01933	0.00295	0.02752
	589	0.00196	0.01949	0.00296	0.02763
	588	0.00204	0.01975	0.00305	0.02788
	587	0.00207	0.01956	0.00264	0.02782
	586	0.00216	0.02009	0.00316	0.02806
	585	0.00239	0.02012	0.00309	0.02825
	584	0.00268	0.02026	0.00307	0.02852
	583	0.00264	0.0205	0.00329	0.02874
	582	0.00248	0.02038	0.00319	0.02868
	581	0.00259	0.02085	0.00341	0.0291
	580	0.00252	0.02074	0.00338	0.02925
	579	0.0027	0.02112	0.00356	0.02964
	578	0.00257	0.02133	0.00433	0.03021
	577	0.00245	0.02063	0.00421	0.03034
	576	0.0025	0.0207	0.00405	0.03093
	575	0.00233	0.02058	0.00441	0.0312
	574	0.0023	0.02045	0.00467	0.03148
	573	0.00221	0.0204	0.00471	0.03172
	572	0.0023	0.02046	0.0048	0.03202
	571	0.00217	0.02056	0.00483	0.03237
	570	0.00241	0.02065	0.0056	0.03288
	569	0.00299	0.01976	0.00586	0.03295
	568	0.0035	0.01981	0.00644	0.03398
	567	0.00323	0.01876	0.00624	0.03358
	566	0.00315	0.01743	0.00695	0.03432
	565	0.0031	0.01546	0.00694	0.03459
	564	0.00278	0.01428	0.00658	0.03432
	563	0.00212	0.01314	0.0063	0.03525
	562	0.00134	0.01237	0.00604	0.03521
	561	0.0016	0.01288	0.00668	0.03699
	560	0.00264	0.01365	0.00738	0.03803
	559	0.00205	0.01345	0.00778	0.03937
	558	0.00284	0.01306	0.00705	0.03943
	557	0.00363	0.01441	0.00871	0.04042
	556	0.00393	0.01357	0.00804	0.03965
	555	0.00501	0.0137	0.00864	0.04026
	554	0.0044	0.0136	0.00848	0.0403
	553	0.00404	0.01308	0.00765	0.04013
	552	0.00364	0.01318	0.00696	0.04059
	551	0.00334	0.01279	0.00652	0.04111
	550	0.00294	0.01245	0.00606	0.04235
	549	0.00257	0.01291	0.00668	0.04322
	548	0.00261	0.01267	0.00619	0.04402
	547	0.00264	0.01288	0.00564	0.04361
	546	0.0034	0.0137	0.00606	0.04343
	545	0.00355	0.01342	0.0068	0.04367
	544	0.00369	0.01559	0.00707	0.04373
	543	0.00363	0.01613	0.00746	0.04282
	542	0.00417	0.01701	0.00817	0.04318
	541	0.00343	0.01726	0.00811	0.04326
	540	0.00348	0.01714	0.00836	0.04332
	539	0.00305	0.0164	0.00802	0.04335
	538	0.00315	0.01524	0.00821	0.04295
	537	0.00353	0.01501	0.00845	0.04313
	536	0.00318	0.01503	0.00846	0.04346
	535	0.00268	0.01508	0.00829	0.04391
	534	0.00271	0.01526	0.00877	0.04429
	533	0.00288	0.01519	0.00872	0.04426
	532	0.00269	0.0158	0.01006	0.04552
	531	0.0029	0.01587	0.0104	0.04629
	530	0.00203	0.01497	0.00924	0.04593
	529	0.00289	0.01477	0.00941	0.04694
	528	0.00271	0.01444	0.00927	0.0462
	527	0.0029	0.0147	0.0086	0.04715
	526	0.00273	0.01418	0.00802	0.04684
	525	0.00301	0.01489	0.00762	0.04695
	524	0.00235	0.01552	0.0084	0.04748
	523	0.00238	0.01611	0.00877	0.04767
	522	0.00373	0.01657	0.00917	0.04826
	521	0.00381	0.01726	0.00901	0.04791
	520	0.00392	0.01751	0.00913	0.04811
	519	0.00362	0.01759	0.00871	0.04843
	518	0.00442	0.01761	0.009	0.04871
	517	0.00491	0.01695	0.0083	0.04847
	516	0.00522	0.01754	0.00907	0.04907
	515	0.00524	0.01809	0.00982	0.05011
	514	0.00512	0.01863	0.00996	0.0514
	513	0.00564	0.01888	0.00977	0.05179
	512	0.00528	0.01876	0.00954	0.05194
	511	0.00621	0.02036	0.01044	0.05372
	510	0.00608	0.0208	0.01004	0.05357
	509	0.00605	0.02138	0.0099	0.05351
	508	0.00596	0.02124	0.01029	0.0528
	507	0.00635	0.02155	0.01078	0.05306
	506	0.0064	0.02157	0.01118	0.05363
	505	0.0064	0.02204	0.01121	0.05338
	504	0.0063	0.02102	0.01106	0.05387
	503	0.01785	0.02058	0.02173	0.06377
	502	0.01547	0.02305	0.02052	0.06263
	501	0.01373	0.02618	0.01839	0.05986
	500	0.01251	0.02912	0.01559	0.0576
	499	0.01134	0.03056	0.01369	0.05608
	498	0.01108	0.03175	0.0131	0.05562
	497	0.01106	0.03226	0.01221	0.05505
	496	0.0087	0.03245	0.00913	0.05232
	495	0.00951	0.03307	0.00947	0.05275
	494	0.00952	0.03306	0.00906	0.05241
	493	0.01055	0.03339	0.00938	0.05315
	492	0.01069	0.03323	0.00956	0.05271
	491	0.01111	0.03307	0.00936	0.05331
	490	0.01123	0.03362	0.00952	0.05367
	489	0.01166	0.033	0.00818	0.05337
	488	0.01168	0.03356	0.00864	0.05393
	487	0.01167	0.03391	0.00881	0.05443
	486	0.0119	0.03426	0.00878	0.05462
	485	0.01207	0.03443	0.00872	0.05472
	484	0.01243	0.03484	0.00914	0.05497
	483	0.01265	0.0354	0.00978	0.05546
	482	0.01326	0.0357	0.01023	0.05622
	481	0.01368	0.03576	0.00965	0.0559
	480	0.01421	0.03618	0.00999	0.05652
	479	0.01454	0.03646	0.01012	0.05677
	478	0.01419	0.0362	0.01	0.05645
	477	0.01422	0.03641	0.00994	0.05643
	476	0.01442	0.03656	0.01009	0.05733
	475	0.01508	0.03735	0.0109	0.0576
	474	0.0153	0.03751	0.01056	0.05797
	473	0.01522	0.0373	0.01017	0.058
	472	0.01534	0.03743	0.01048	0.05901
	471	0.01591	0.03751	0.01064	0.05946
	470	0.01616	0.03738	0.01031	0.05986
	469	0.01631	0.03762	0.01006	0.06011
	468	0.01656	0.03774	0.01063	0.06079
	467	0.01678	0.03814	0.01091	0.06146
	466	0.01679	0.0378	0.01077	0.06162
	465	0.01662	0.03821	0.01116	0.06205
	464	0.01631	0.0385	0.01133	0.06259
	463	0.01629	0.03863	0.01164	0.06295
	462	0.01607	0.03857	0.01164	0.0632
	461	0.01612	0.03844	0.01174	0.06369
	460	0.01621	0.03858	0.01193	0.06447
	459	0.0161	0.03857	0.01191	0.06547
	458	0.01665	0.03883	0.01225	0.06622
	457	0.01669	0.03876	0.01234	0.06649
	456	0.01674	0.03911	0.01298	0.0673
	455	0.01694	0.03919	0.01334	0.06796
	454	0.01678	0.03927	0.01366	0.06853
	453	0.01671	0.03968	0.01401	0.06908
	452	0.01675	0.0397	0.01416	0.06943
	451	0.0167	0.03965	0.01447	0.06989
	450	0.01635	0.0394	0.01446	0.06995
	449	0.0162	0.03915	0.01446	0.07039
	448	0.01629	0.0394	0.01469	0.07065
	447	0.01651	0.03944	0.01511	0.07145
	446	0.01628	0.03928	0.0155	0.07199
	445	0.0168	0.03941	0.01603	0.07319
	444	0.01669	0.03977	0.01653	0.0742
	443	0.0167	0.04011	0.01719	0.07531
	442	0.01627	0.0402	0.01755	0.07609
	441	0.01612	0.04049	0.01841	0.07729
	440	0.01606	0.04077	0.01908	0.07813
	439	0.0156	0.04058	0.01968	0.07884
	438	0.01592	0.04079	0.02054	0.08009
	437	0.01585	0.04038	0.02136	0.08128
	436	0.01589	0.04017	0.02214	0.0827
	435	0.01584	0.03991	0.02292	0.08371
	434	0.01567	0.03946	0.02345	0.08536
	433	0.01556	0.03926	0.0243	0.08664
	432	0.01532	0.03929	0.02533	0.08788
	431	0.01525	0.03933	0.02632	0.08944
	430	0.01506	0.03938	0.02739	0.09092
	429	0.01499	0.03994	0.02866	0.09278
	428	0.01485	0.0402	0.02996	0.09446
	427	0.01476	0.04023	0.03116	0.09632
	426	0.01511	0.04038	0.03257	0.09847
	425	0.0148	0.04056	0.03367	0.10034
	424	0.01471	0.04065	0.03538	0.10264
	423	0.01476	0.04061	0.03721	0.1048
	422	0.01446	0.04003	0.03841	0.10657
	421	0.01424	0.0398	0.03959	0.10817
	420	0.01393	0.03998	0.04112	0.11042
	419	0.01373	0.03973	0.04315	0.11275
	418	0.01366	0.03995	0.04487	0.11497
	417	0.01316	0.03973	0.04614	0.11714
	416	0.01301	0.04004	0.0478	0.11958
	415	0.01301	0.04025	0.04951	0.1219
	414	0.01296	0.04015	0.05106	0.1241
	413	0.013	0.04041	0.0525	0.12581
	412	0.01279	0.04011	0.05384	0.12782
	411	0.01286	0.04034	0.05512	0.12952
	410	0.01268	0.04037	0.05619	0.13081
	409	0.01282	0.04052	0.05728	0.13216
	408	0.01258	0.04044	0.05798	0.13327
	407	0.01265	0.04055	0.05909	0.13422
	406	0.01271	0.04066	0.0597	0.13518
	405	0.01302	0.04112	0.06027	0.13599
	404	0.01326	0.0414	0.06052	0.13658
	403	0.01843	0.04128	0.06563	0.14045
	402	0.01959	0.04158	0.06524	0.14048
	401	0.01827	0.04051	0.06266	0.13855
	400	0.01771	0.04137	0.06188	0.13791
	399	0.01749	0.04207	0.06063	0.13696
	398	0.01684	0.04174	0.05967	0.13614
	397	0.01612	0.04169	0.05868	0.13541
	396	0.0141	0.04187	0.05635	0.13415
	395	0.01467	0.04269	0.05616	0.1342
	394	0.01498	0.04318	0.05564	0.13377
	393	0.01477	0.04304	0.05453	0.13298
	392	0.01526	0.04374	0.05362	0.13246
	391	0.01539	0.04422	0.05256	0.13197
	390	0.01598	0.04455	0.05175	0.13129
	389	0.01573	0.04461	0.05067	0.13035
	388	0.01598	0.04489	0.05002	0.1299
	387	0.01593	0.04514	0.04951	0.12937
	386	0.01644	0.04552	0.04915	0.12904
	385	0.01664	0.04548	0.04892	0.129
	384	0.01656	0.04578	0.04828	0.12867
	383	0.01674	0.0464	0.04802	0.12886
	382	0.01649	0.04625	0.04718	0.12844
	381	0.01715	0.04667	0.04691	0.1284
	380	0.01698	0.04646	0.0459	0.12834
	379	0.01673	0.04647	0.04523	0.12817
	378	0.0169	0.04669	0.0448	0.1284
	377	0.01674	0.04654	0.0441	0.1282
	376	0.01664	0.0468	0.0439	0.12828
	375	0.01653	0.04698	0.04357	0.12871
	374	0.01641	0.04725	0.04338	0.12892
	373	0.01635	0.04744	0.04297	0.12905
	372	0.01653	0.04739	0.0428	0.1292
	371	0.01659	0.04756	0.04255	0.12904
	370	0.01669	0.04771	0.0424	0.12898
	369	0.01732	0.04791	0.04154	0.12933
	368	0.01786	0.04828	0.04157	0.12981
	367	0.01721	0.04797	0.04121	0.12948
	366	0.01671	0.04794	0.04051	0.12916
	365	0.01605	0.04778	0.04009	0.12926
	364	0.0164	0.04813	0.0398	0.13011
	363	0.01636	0.04836	0.03949	0.13036
	362	0.01583	0.04843	0.03891	0.13053
	361	0.01587	0.04867	0.03861	0.13078
	360	0.01625	0.04884	0.03862	0.13171
	359	0.01616	0.04905	0.03832	0.13196
	358	0.01582	0.04889	0.03815	0.13206
	357	0.01543	0.04916	0.03808	0.1326
	356	0.01525	0.04895	0.03775	0.13293
	355	0.01496	0.04887	0.03759	0.13311
	354	0.01448	0.04884	0.03709	0.1332
	353	0.01423	0.04885	0.03683	0.13367
	352	0.01403	0.04917	0.03659	0.13428
	351	0.01371	0.04936	0.03609	0.13472
	350	0.01336	0.04953	0.03562	0.13502
	349	0.01323	0.04958	0.03525	0.13566
	348	0.01321	0.04982	0.03499	0.13638
	347	0.01307	0.05018	0.0349	0.13699
	346	0.0127	0.05028	0.0344	0.13722
	345	0.01264	0.05034	0.03424	0.13768
	344	0.01277	0.05058	0.03415	0.13839
	343	0.01265	0.05092	0.03401	0.13905
	342	0.0125	0.05112	0.03369	0.13946
	341	0.01227	0.05108	0.03313	0.13983
	340	0.01224	0.05127	0.03286	0.14042
	339	0.01213	0.05147	0.03262	0.14115
	338	0.01199	0.05185	0.03233	0.14201
	337	0.01196	0.05189	0.032	0.14266
	336	0.01185	0.05219	0.03169	0.14335
	335	0.01183	0.05258	0.03153	0.14436
	334	0.01186	0.05292	0.0314	0.14523
	333	0.0117	0.05295	0.03098	0.14578
	332	0.0117	0.05318	0.03073	0.14636
	331	0.01161	0.05374	0.03054	0.14753
	330	0.01161	0.05452	0.03053	0.14906
	329	0.01153	0.05621	0.03032	0.15087
	328	0.01151	0.05803	0.03026	0.15322
	327	0.01155	0.05995	0.03029	0.15536
	326	0.01146	0.06136	0.03022	0.15673
	325	0.01124	0.06282	0.03	0.15808
	324	0.01102	0.06432	0.02974	0.15971
	323	0.01079	0.06632	0.02938	0.16209
	322	0.01078	0.06912	0.0293	0.1652
	321	0.01091	0.07247	0.02911	0.16884
	320	0.01076	0.07617	0.02891	0.17268
	319	0.0108	0.08045	0.02872	0.17705
	318	0.01096	0.08509	0.02867	0.18163
	317	0.011	0.08986	0.0286	0.18608
	316	0.01103	0.09472	0.02858	0.19033
	315	0.01112	0.09958	0.02845	0.19408
	314	0.01118	0.10422	0.02828	0.1972
	313	0.01133	0.10855	0.02823	0.19962
	312	0.0115	0.11224	0.02818	0.20121
	311	0.01182	0.11545	0.02811	0.20224
	310	0.01227	0.11805	0.02816	0.2028
	309	0.01274	0.11996	0.02823	0.20323
	308	0.01335	0.12113	0.02841	0.20344
	307	0.01413	0.12173	0.0286	0.20375
	306	0.01512	0.1222	0.02889	0.2044
	305	0.01635	0.12267	0.02926	0.20535
	304	0.01771	0.12329	0.02974	0.20673
	303	0.01947	0.12448	0.03035	0.20854
	302	0.02133	0.12613	0.03098	0.21058
	301	0.02368	0.12859	0.03193	0.2134
	300	0.02626	0.13171	0.03316	0.2166
	299	0.02937	0.13544	0.03469	0.22035
	298	0.03302	0.1398	0.03668	0.22462
	297	0.0373	0.1447	0.03914	0.22928
	296	0.04254	0.15029	0.04212	0.23443
	295	0.0487	0.15645	0.04557	0.23959
	294	0.05573	0.16298	0.04923	0.24477
	293	0.06323	0.16958	0.05305	0.24961
	292	0.07091	0.17581	0.05678	0.25396
	291	0.07865	0.18146	0.06032	0.25787
	290	0.08632	0.1867	0.06389	0.26152
	289	0.09372	0.19135	0.06742	0.26501
	288	0.10065	0.19534	0.0709	0.26846
	287	0.10738	0.19881	0.07451	0.27213
	286	0.11395	0.20227	0.07816	0.27586
	285	0.12021	0.20565	0.08187	0.27971
	284	0.12621	0.20865	0.0855	0.28343
	283	0.13132	0.21126	0.0887	0.28686
	282	0.13557	0.21335	0.09135	0.28975
	281	0.13882	0.21493	0.09364	0.2921
	280	0.14119	0.21587	0.09531	0.29396
	279	0.1432	0.21645	0.09673	0.29566
	278	0.14455	0.21658	0.0979	0.29657
	277	0.14547	0.21613	0.09869	0.29715
	276	0.14565	0.21503	0.09925	0.29728
	275	0.1452	0.21296	0.09912	0.29621
	274	0.1443	0.21029	0.09864	0.29527
	273	0.14335	0.20678	0.09765	0.29332
	272	0.14063	0.20175	0.09563	0.29042
	271	0.13586	0.19445	0.09289	0.28575
	270	0.1299	0.18473	0.08808	0.27828
	269	0.1215	0.17134	0.0827	0.26962
	268	0.10738	0.14927	0.07369	0.25161
	267	0.089	0.11876	0.06405	0.21962
	266	0.06147	0.07618	0.04263	0.17652
	265	0.04948	0.03163	0.01227	0.13586
	264	0.02488	-0.01148	-0.00613	0.09101
	263	0.00817	-0.03507	-0.02598	0.05778
	262	-0.01187	-0.05181	-0.04189	0.03247
	261	-0.02076	-0.06004	-0.04729	0.02813
	260	-0.02479	-0.0691	-0.0483	0.01913
	259	-0.03904	-0.06703	-0.05008	0.00933
	258	-0.04729	-0.07131	-0.05591	0.00732
	257	-0.04064	-0.07596	-0.05133	0.01655
	256	-0.04031	-0.08458	-0.05594	0.01206
	255	-0.0416	-0.08815	-0.06085	0.00932
	254	-0.03416	-0.09095	-0.07491	0.0262
	253	-0.04786	-0.10127	-0.07752	0.02886
	252	-0.05264	-0.11488	-0.07533	0.02253
	251	-0.08296	-0.13806	-0.08839	0.00525
	250	-0.07456	-0.12868	-0.0878	0.01676
	249	-0.07926	-0.1374	-0.09083	0.00679
	248	-0.08162	-0.15107	-0.09549	-0.00794
	247	-0.07231	-0.13407	-0.08194	-0.02081
	246	-0.05933	-0.12818	-0.08879	-0.01449
	245	-0.02935	-0.11258	-0.07263	-0.00431
	244	-0.01999	-0.12302	-0.08153	-0.00895
	243	-0.03825	-0.12141	-0.07819	-0.01251
	242	-0.0448	-0.1203	-0.08211	-0.01277
	241	-0.04971	-0.12434	-0.08585	0.00554
	240	-0.059	-0.13927	-0.09182	0.00895
	239	-0.08683	-0.1583	-0.11026	0.01346
	238	-0.08171	-0.1528	-0.11403	0.01795
	237	-0.09073	-0.16208	-0.11671	0.04022
	236	-0.09364	-0.15852	-0.12567	0.06431
	235	-0.09832	-0.16616	-0.12187	0.05613
	234	-0.09724	-0.17963	-0.14448	0.06253
	233	-0.10498	-0.17871	-0.14813	0.06366
	232	-0.11215	-0.2014	-0.13908	0.05259
	231	-0.09418	-0.19981	-0.13479	0.07706
	230	-0.0686	-0.17488	-0.11215	0.06255
	229	-0.05142	-0.18487	-0.09602	0.08872
	228	-0.03422	-0.15996	-0.05904	0.08768
	227	-0.0206	-0.15193	-0.03702	0.07768
	226	-0.02703	-0.14113	-0.03418	0.09508
	225	-0.06395	-0.13881	-0.04637	0.06882
	224	-0.07243	-0.1558	-0.05691	0.09822
	223	-0.08762	-0.16799	-0.06366	0.07871
	222	-0.09914	-0.18443	-0.08483	0.11569
	221	-0.09707	-0.19501	-0.08501	0.10625
	220	-0.12095	-0.22517	-0.11672	0.10931
	219	-0.08437	-0.23031	-0.09639	0.15449
	218	-0.05371	-0.20607	-0.06662	0.19457
	217	-0.06532	-0.19742	-0.05862	0.24733
	216	-0.068	-0.17824	-0.05938	0.23096
	215	-0.085	-0.19465	-0.06209	0.23022
	214	-0.07955	-0.19978	-0.06898	0.24873
	213	-0.05591	-0.16738	-0.04631	0.29142
	212	-0.07831	-0.19057	-0.04884	0.26145
	211	-0.10934	-0.24161	-0.08619	0.17239
	210	-0.11905	-0.2641	-0.13172	0.05465
	209	-0.11329	-0.27665	-0.15248	0.0483
	208	-0.13279	-0.2876	-0.13162	0.04575
	207	-0.12645	-0.28524	-0.09987	-0.00104
	206	-0.17342	-0.30266	-0.09815	-0.02692
	205	-0.18982	-0.28796	-0.10376	-0.04207
	204	-0.21757	-0.27524	-0.09499	0.04709
	203	-0.20605	-0.30761	-0.11781	0.03489
	202	-0.25806	-0.34698	-0.15801	0.01594
	201	-0.28925	-0.3734	-0.22436	0.03351
	200	-0.28737	-0.40461	-0.27037	0.014

## Sheet: Supplementary Fig. 6b
	Catalase samples					DBCO samples					CAT + DBCO
	1x	1/2x	1/4x			1/4x	1/2x	1x					Catalase	conc (mg/ml)	310 nm				DBCO	conc (mg/ml)	310 nm
800	0.0290022	0.0145026	0.0053568		800	0.000420363	0.00341547	0.027585		800	0.0777691		1x	1.224	0.332239				1x	0.4	2.13927
799	0.0291027	0.0145528	0.00538297		799	0.000430221	0.00344312	0.027704		799	0.0779986		1/2x	0.612061	0.166136				1/2x	0.2	0.861165
798	0.0292051	0.014604	0.00540878		798	0.000438208	0.00346868	0.0278234		798	0.0782264		1/4x	0.306	0.0938533				1/4x	0.1	0.388216
797	0.0293073	0.0146551	0.00543329		797	0.000443192	0.00349111	0.0279353		797	0.0784531
796	0.0294121	0.0147075	0.00546024		796	0.00044935	0.00351746	0.0280485		796	0.078683
795	0.0295094	0.0147562	0.00548071		795	0.00046058	0.00354442	0.0281707		795	0.0789087
794	0.0296127	0.0148078	0.00550374		794	0.000465733	0.00356589	0.0282892		794	0.0791346
793	0.029713	0.014858	0.0055295		793	0.000472842	0.00359172	0.028412		793	0.0793604
792	0.0298192	0.0149111	0.00555884		792	0.000477108	0.00361149	0.0285287		792	0.0795874
791	0.0299243	0.0149636	0.00558539		791	0.000482056	0.00363179	0.0286453		791	0.0798117
790	0.030027	0.015015	0.00561366		790	0.000489953	0.00365262	0.0287634		790	0.0800319
789	0.0301298	0.0150664	0.00564059		789	0.000491688	0.00367151	0.0288791		789	0.0802539
788	0.0302296	0.0151163	0.00566888		788	0.00049967	0.00369445	0.0290015		788	0.0804728
787	0.030335	0.015169	0.00569492		787	0.000510051	0.0037234	0.0291244		787	0.0806908
786	0.0304396	0.0152213	0.00572008		786	0.000519656	0.00375011	0.0292503		786	0.0809105
785	0.0305401	0.0152716	0.00574612		785	0.000527236	0.00377578	0.0293779		785	0.0811243
784	0.0306467	0.0153249	0.00577668		784	0.000539695	0.00380547	0.0295044		784	0.0813414
783	0.0307522	0.0153776	0.00580609		783	0.00054939	0.00382407	0.029628		783	0.081556
782	0.0308578	0.0154304	0.00583221		782	0.00055562	0.00384225	0.0297476		782	0.0817723
781	0.0309658	0.0154844	0.00585842		781	0.00056566	0.00386966	0.0298779		781	0.0819899		Catalase	conc (mg/ml)	400 nm
780	0.0310773	0.0155402	0.00588766		780	0.000571535	0.00388942	0.0300077		780	0.0822113		1x	1.224	0.701502
779	0.0311913	0.0155972	0.00592172		779	0.00057949	0.00390849	0.0301334		779	0.0824345		1/2x	0.612061	0.350786
778	0.0313033	0.0156532	0.00595268		778	0.000595663	0.00393589	0.0302641		778	0.0826576		1/4x	0.306	0.166065
777	0.0314149	0.015709	0.00598287		777	0.000608243	0.00396274	0.0303947		777	0.0828805
776	0.031526	0.0157646	0.0060105		776	0.000619784	0.00399097	0.0305278		776	0.0831008
775	0.0316397	0.0158214	0.00604165		775	0.000631798	0.00402053	0.0306655		775	0.0833211
774	0.0317538	0.0158785	0.00607404		774	0.000647616	0.00405003	0.0308031		774	0.0835449
773	0.0318687	0.0159359	0.00610417		773	0.000664925	0.00408258	0.0309457		773	0.0837677
772	0.0319902	0.0159967	0.00613565		772	0.00067893	0.00410758	0.031082		772	0.083994
771	0.0321052	0.0160542	0.00616848		771	0.000692822	0.00413154	0.0312203		771	0.0842176
770	0.0322269	0.0161151	0.00620346		770	0.000707796	0.00415791	0.0313594		770	0.0844463
769	0.0323483	0.0161758	0.00623377		769	0.000725641	0.00419029	0.0315037		769	0.0846806
768	0.0324686	0.0162359	0.00626551		768	0.000737086	0.00422046	0.0316469		768	0.0849151
767	0.0325946	0.0162989	0.0063043		767	0.000750044	0.00425173	0.0317909		767	0.0851528
766	0.03272	0.0163616	0.00634156		766	0.000764533	0.00428568	0.0319392		766	0.0853882
765	0.0328477	0.0164255	0.00638251		765	0.000778573	0.00431054	0.0320816		765	0.0856295
764	0.0329711	0.0164872	0.00642024		764	0.000795975	0.00433732	0.0322261		764	0.0858658
763	0.0330977	0.0165505	0.0064575		763	0.000806607	0.00436625	0.0323682		763	0.0861056
762	0.0332273	0.0166153	0.00649685		762	0.000817123	0.0043936	0.0325137		762	0.0863464
761	0.03336	0.0166817	0.00653732		761	0.00083403	0.00442277	0.0326621		761	0.0865917		Sample DBCO + CAT
760	0.0334908	0.0167471	0.00657451		760	0.000849063	0.00445118	0.0328126		760	0.0868376		Concentrations added		catalase	3.06	mg/ml
759	0.033623	0.0168132	0.00661725		759	0.000862143	0.00447773	0.0329579		759	0.0870855				dbco	0.0595	mg/ml
758	0.0337581	0.0168807	0.00665961		758	0.000876437	0.00450705	0.0331074		758	0.0873365
757	0.0338976	0.0169505	0.00670893		757	0.000893823	0.004534	0.0332569		757	0.087588
756	0.0340323	0.0170179	0.00675185		756	0.000905751	0.00456235	0.0334074		756	0.0878375		trendline	catalase		dbco
755	0.0341694	0.0170864	0.00679568		755	0.000918353	0.0045931	0.0335596		755	0.0880906		310 nm	0.2731		5.0798
754	0.034305	0.0171542	0.00683479		754	0.000925652	0.00462062	0.0337063		754	0.088342		400 nm	0.5717
753	0.034443	0.0172232	0.00688201		753	0.000933119	0.00464431	0.0338512		753	0.0885902
752	0.034582	0.0172927	0.00692781		752	0.000942964	0.00466889	0.0339978		752	0.0888368
751	0.0347181	0.0173608	0.00697126		751	0.000951524	0.00469934	0.0341468		751	0.0890823		measured absorbances		400 nm	1.73522
750	0.034856	0.0174297	0.00701976		750	0.000961657	0.00472646	0.0342978		750	0.0893305				310 nm	1.23161
749	0.0349928	0.0174981	0.00706687		749	0.000975024	0.00476175	0.0344564		749	0.089574
748	0.0351272	0.0175654	0.00711081		748	0.000987575	0.0047954	0.0346096		748	0.0898143
747	0.035262	0.0176328	0.00715685		747	0.00100501	0.00483341	0.0347705		747	0.0900547		calculated concentrations
746	0.0353944	0.017699	0.0072037		746	0.00101874	0.00486445	0.0349241		746	0.0902913		3.03519	mg/ml catalase		Mw catalase = 240000
745	0.0355265	0.017765	0.00725411		745	0.00102716	0.00489409	0.0350754		745	0.0905233		1.26466e-05	mmol/ml catalase
744	0.0356618	0.0178327	0.00731038		744	0.0010429	0.00493386	0.0352321		744	0.0907514
743	0.0357983	0.0179009	0.00736628		743	0.00106283	0.00497648	0.035391		743	0.090976		differences absorbances
742	0.0359367	0.0179701	0.00742621		742	0.00108909	0.00502067	0.035553		742	0.0911965		0.402699	absorbance from DBCO
741	0.036072	0.0180378	0.00748858		741	0.00112171	0.00507425	0.0357181		741	0.0914102
740	0.0363355	0.0181696	0.00776606		740	0.00114801	0.00512654	0.0356964		740	0.091599		0.0792745	mg/ml dbco		Mw DBCO = 530
739	0.0364959	0.0182498	0.0078584		739	0.00121993	0.00520734	0.0358913		739	0.0918131		0.000149575	mmol/ml dbco
738	0.0366604	0.018332	0.00796013		738	0.00130115	0.00529666	0.0360942		738	0.0920239
737	0.0368261	0.0184149	0.00806563		737	0.00137334	0.00538366	0.036289		737	0.0922396		dbco/cat ratio
736	0.0369839	0.0184938	0.00816078		736	0.0014318	0.00546755	0.0364807		736	0.0924521		11.8272
735	0.0371367	0.0185702	0.00824376		735	0.00148394	0.00554824	0.0366688		735	0.0926665
734	0.0372848	0.0186443	0.00831203		734	0.00151522	0.00561703	0.0368573		734	0.092894
733	0.0374317	0.0187177	0.00836917		733	0.0015253	0.00566813	0.0370378		733	0.0931218
732	0.0375735	0.0187886	0.00840333		732	0.00152269	0.00571336	0.037226		732	0.093361
731	0.0377108	0.0188573	0.00843754		731	0.00153303	0.00576886	0.03744		731	0.0935933
730	0.0378505	0.0189271	0.00847987		730	0.00154896	0.00582993	0.0376758		730	0.0938187
729	0.0379874	0.0189956	0.00851881		729	0.00156646	0.00588728	0.037911		729	0.094036
728	0.038107	0.0190554	0.00853733		728	0.00158235	0.00594665	0.0381481		728	0.0942358
727	0.0382139	0.0191089	0.00855078		727	0.00158237	0.00599069	0.0383693		727	0.0944238
726	0.0383039	0.0191539	0.00855081		726	0.00156661	0.00602762	0.0385745		726	0.0945922
725	0.038377	0.0191904	0.00853479		725	0.00153774	0.00605444	0.0387598		725	0.0947315
724	0.0384215	0.0192127	0.00850146		724	0.00149902	0.00606859	0.0389262		724	0.0948396
723	0.0384454	0.0192246	0.00845308		723	0.00144561	0.00606365	0.0390692		723	0.0949228
722	0.0384496	0.0192267	0.0084036		722	0.00139354	0.00605197	0.0391926		722	0.0949689
721	0.0384485	0.0192262	0.00836014		721	0.00136469	0.00604805	0.039324		721	0.0949908
720	0.0384539	0.0192289	0.00833805		720	0.00135968	0.00604887	0.0394608		720	0.0950092
719	0.0384658	0.0192348	0.00832859		719	0.00136342	0.00605813	0.0396088		719	0.095021
718	0.0384879	0.0192459	0.00833346		718	0.00138443	0.00608102	0.0397767		718	0.0950287
717	0.0385157	0.0192598	0.00834471		717	0.0014188	0.00612378	0.0399644		717	0.0950412
716	0.0385481	0.019276	0.00836827		716	0.00145489	0.0061698	0.0401624		716	0.0950537
715	0.0385844	0.0192941	0.00838981		715	0.00147651	0.00621117	0.0403567		715	0.0950724
714	0.0386133	0.0193086	0.00840459		714	0.00149552	0.00624942	0.0405453		714	0.0950874
713	0.0386393	0.0193216	0.00841622		713	0.00151223	0.00629151	0.0407396		713	0.095093
712	0.0386632	0.0193335	0.00843235		712	0.00152404	0.00633116	0.0409296		712	0.0950913
711	0.0386814	0.0193426	0.00843999		711	0.00153528	0.00637254	0.0411237		711	0.0950812
710	0.038695	0.0193494	0.0084424		710	0.00154857	0.00641078	0.0413181		710	0.0950647
709	0.0387032	0.0193535	0.00844539		709	0.00156089	0.00644617	0.0415092		709	0.0950441
708	0.0387107	0.0193573	0.00844608		708	0.00157368	0.00648627	0.0417063		708	0.0950165
707	0.0387151	0.0193595	0.00845501		707	0.00158673	0.00652657	0.0419028		707	0.0949863
706	0.0387212	0.0193625	0.00845598		706	0.00159891	0.00656807	0.0421021		706	0.0949598
705	0.0387292	0.0193665	0.00846272		705	0.00160893	0.00660202	0.0422942		705	0.0949323
704	0.038736	0.0193699	0.00847031		704	0.0016172	0.00663968	0.0424924		704	0.094904
703	0.0387479	0.0193759	0.00848266		703	0.00162824	0.0066786	0.0426956		703	0.0948766
702	0.0387606	0.0193822	0.00849157		702	0.00163588	0.00671826	0.0428923		702	0.0948527
701	0.0387715	0.0193877	0.00850035		701	0.00164238	0.00675327	0.043092		701	0.0948322
700	0.038789	0.0193964	0.00851126		700	0.00165884	0.00679663	0.0433002		700	0.0948205
699	0.0388019	0.0194029	0.00852148		699	0.00167104	0.00683591	0.043511		699	0.0948072
698	0.0388216	0.0194127	0.00853476		698	0.00168064	0.00687513	0.0437205		698	0.0947984
697	0.0388474	0.0194256	0.0085517		697	0.00168358	0.00690744	0.0439239		697	0.0948027
696	0.0388784	0.0194411	0.00857141		696	0.00168785	0.00694137	0.0441313		696	0.0948178
695	0.0389181	0.019461	0.00859497		695	0.00169518	0.00697267	0.0443377		695	0.0948458
694	0.0389632	0.0194835	0.00862345		694	0.00170644	0.00701537	0.0445525		694	0.0948857
693	0.0390145	0.0195092	0.00864993		693	0.00171664	0.00705887	0.0447711		693	0.0949402
692	0.0390707	0.0195373	0.00867886		692	0.00172528	0.0070985	0.0449865		692	0.0950087
691	0.0391355	0.0195697	0.00870329		691	0.00173163	0.00713364	0.0451991		691	0.0950959
690	0.0392065	0.0196052	0.00873272		690	0.00173901	0.00716713	0.0454143		690	0.0951928
689	0.0392864	0.0196452	0.00876579		689	0.0017456	0.00720507	0.0456348		689	0.0953226
688	0.0393785	0.0196912	0.00880205		688	0.00175273	0.00724536	0.0458573		688	0.0954754
687	0.0394752	0.0197396	0.00884007		687	0.00176211	0.00728676	0.0460775		687	0.0956502
686	0.039584	0.019794	0.00887962		686	0.00177309	0.00732846	0.0463019		686	0.0958474
685	0.0397067	0.0198553	0.00892519		685	0.00178434	0.0073685	0.0465237		685	0.0960691
684	0.0398371	0.0199205	0.00896995		684	0.00178925	0.00740678	0.0467476		684	0.0963219
683	0.0399843	0.0199941	0.0090178		683	0.00180215	0.0074515	0.0469715		683	0.0966111
682	0.0401418	0.0200729	0.00906485		682	0.00181712	0.00750148	0.0472012		682	0.0969352
681	0.0403093	0.0201567	0.00911103		681	0.00183098	0.00754654	0.047431		681	0.0972881
680	0.040493	0.0202485	0.00916122		680	0.00184586	0.00759012	0.0476618		680	0.0976819
679	0.0406941	0.0203491	0.00921696		679	0.00185785	0.00763444	0.0478923		679	0.0981169
678	0.0409119	0.020458	0.00927516		678	0.00186777	0.00767428	0.0481236		678	0.0985919
677	0.0411489	0.0205765	0.00933647		677	0.00187843	0.00771297	0.0483572		677	0.0991143
676	0.0414061	0.0207051	0.00940328		676	0.00188933	0.00775359	0.048588		676	0.099689
675	0.0416846	0.0208444	0.00948019		675	0.00189726	0.00779296	0.0488215		675	0.100317
674	0.0419866	0.0209954	0.00955973		674	0.00190575	0.00783816	0.049056		674	0.101014
673	0.042313	0.0211586	0.00964155		673	0.00192166	0.00788746	0.0492937		673	0.101765
672	0.0426612	0.0213327	0.00972598		672	0.00194018	0.00793675	0.0495331		672	0.102575
671	0.0430403	0.0215223	0.00981407		671	0.00194967	0.00797463	0.0497681		671	0.103458
670	0.0434451	0.0217247	0.00991472		670	0.00195841	0.00801522	0.0500082		670	0.104415
669	0.0438812	0.0219428	0.0100179		669	0.00196678	0.00806087	0.0502518		669	0.105458
668	0.0443491	0.0221768	0.0101309		668	0.00197991	0.0081046	0.0504979		668	0.106581
667	0.0448482	0.0224263	0.0102506		667	0.00199582	0.00815121	0.0507508		667	0.107788
666	0.0453807	0.0226926	0.0103751		666	0.00200352	0.00819026	0.0509957		666	0.109075
665	0.0459494	0.022977	0.0105081		665	0.0020148	0.008238	0.0512436		665	0.110459
664	0.0465587	0.0232817	0.0106512		664	0.00202494	0.00828298	0.0514932		664	0.11194
663	0.0471976	0.0236012	0.0107953		663	0.00203723	0.0083325	0.0517461		663	0.113515
662	0.047882	0.0239434	0.0109521		662	0.00204758	0.00837881	0.0519995		662	0.115192
661	0.0486021	0.0243035	0.0111215		661	0.00205624	0.00842951	0.0522548		661	0.116967
660	0.0493618	0.0246834	0.0112953		660	0.00206741	0.00847777	0.0525139		660	0.118835
659	0.050161	0.025083	0.011477		659	0.00208519	0.00853387	0.0527808		659	0.120793
658	0.0509885	0.0254968	0.0116643		658	0.00209589	0.00858117	0.0530443		658	0.122837
657	0.0518479	0.0259265	0.0118565		657	0.00210423	0.00863088	0.0533097		657	0.12497
656	0.0527373	0.0263713	0.0120565		656	0.0021133	0.00867739	0.0535747		656	0.12718
655	0.0536531	0.0268292	0.0122635		655	0.00213664	0.00873788	0.0538524		655	0.12946
654	0.0545962	0.0273008	0.0124765		654	0.00215036	0.00879017	0.0541236		654	0.131808
653	0.0555644	0.027785	0.0126952		653	0.00216267	0.00884096	0.0543965		653	0.134218
652	0.0565514	0.0282785	0.0129166		652	0.00216934	0.00889056	0.0546657		652	0.136677
651	0.057556	0.0287809	0.0131462		651	0.00217048	0.00893353	0.0549326		651	0.139181
650	0.0585712	0.0292885	0.0133759		650	0.00218309	0.00898619	0.0552105		650	0.141713
649	0.0596	0.029803	0.013611		649	0.00219473	0.00903799	0.0554894		649	0.144283
648	0.0606284	0.0303172	0.0138443		648	0.00220262	0.00908559	0.0557668		648	0.14686
647	0.0616573	0.0308317	0.0140792		647	0.00221308	0.00913197	0.0560509		647	0.149442
646	0.0626771	0.0313417	0.0143082		646	0.00222741	0.00918497	0.0563384		646	0.152014
645	0.0636908	0.0318486	0.0145331		645	0.00224634	0.0092409	0.0566295		645	0.154556
644	0.0646881	0.0323473	0.0147562		644	0.00226165	0.00929599	0.0569197		644	0.157066
643	0.0656659	0.0328362	0.0149756		643	0.00226785	0.00934543	0.0572018		643	0.15953
642	0.0666235	0.0333151	0.0151899		642	0.00228351	0.00940326	0.0574946		642	0.161945
641	0.0675559	0.0337813	0.0154		641	0.00229309	0.00945396	0.0577869		641	0.164296
640	0.0684614	0.0342341	0.0156054		640	0.00230069	0.00950624	0.0580817		640	0.166582
639	0.0693401	0.0346735	0.015807		639	0.00230547	0.00955826	0.0583726		639	0.168797
638	0.0701832	0.0350951	0.0159938		638	0.00231803	0.00961287	0.0586698		638	0.170929
637	0.0709994	0.0355033	0.0161855		637	0.00232868	0.00966611	0.058966		637	0.172979
636	0.0717755	0.0358913	0.016365		636	0.00233908	0.00972051	0.0592644		636	0.174928
635	0.0725098	0.0362585	0.0165291		635	0.00235151	0.00977483	0.0595622		635	0.176763
634	0.073202	0.0366047	0.0166868		634	0.00236361	0.00982546	0.0598646		634	0.178501
633	0.0738447	0.036926	0.016833		633	0.0023742	0.00987686	0.06017		633	0.180125
632	0.0744426	0.037225	0.016964		632	0.00238843	0.00993268	0.0604807		632	0.181636
631	0.0749975	0.0375025	0.0170855		631	0.00239755	0.00998927	0.0607884		631	0.183029
630	0.0755019	0.0377547	0.017199		630	0.00240068	0.0100396	0.0610923		630	0.1843
629	0.0759562	0.0379819	0.0173031		629	0.00240498	0.0100908	0.0614005		629	0.185452
628	0.0763669	0.0381873	0.0173949		628	0.00241091	0.0101441	0.061713		628	0.186474
627	0.076726	0.0383668	0.0174777		627	0.00242203	0.010201	0.0620328		627	0.187367
626	0.0770364	0.0385221	0.0175484		626	0.00242895	0.0102532	0.0623501		626	0.188139
625	0.0772987	0.0386532	0.017612		625	0.00243785	0.0103088	0.0626724		625	0.188789
624	0.0775172	0.0387625	0.0176603		624	0.00245112	0.0103673	0.0629975		624	0.189312
623	0.0776856	0.0388467	0.0176985		623	0.00246371	0.0104252	0.0633279		623	0.189704
622	0.0778148	0.0389113	0.0177348		622	0.00247595	0.0104835	0.0636609		622	0.189989
621	0.0778859	0.0389468	0.0177475		621	0.00248657	0.0105387	0.0639944		621	0.190143
620	0.0779209	0.0389643	0.0177583		620	0.00249388	0.0105903	0.06433		620	0.190197
619	0.0779145	0.0389611	0.017762		619	0.00250579	0.0106485	0.0646741		619	0.190149
618	0.0778791	0.0389434	0.0177599		618	0.00251098	0.0107056	0.065016		618	0.190008
617	0.0778123	0.03891	0.017747		617	0.0025224	0.0107618	0.0653592		617	0.189783
616	0.0777202	0.038864	0.0177356		616	0.0025274	0.010818	0.0656995		616	0.189487
615	0.0776096	0.0388087	0.0177216		615	0.00253416	0.0108728	0.0660411		615	0.189135
614	0.0774786	0.0387432	0.0177005		614	0.0025493	0.0109361	0.0663953		614	0.188724
613	0.0773351	0.0386714	0.0176746		613	0.00256333	0.0109982	0.0667483		613	0.188271
612	0.0771776	0.0385927	0.0176494		612	0.002579	0.0110643	0.0671046		612	0.187794
611	0.07701	0.0385089	0.0176215		611	0.00259517	0.0111307	0.0674642		611	0.187303
610	0.0768471	0.0384274	0.0175981		610	0.00260716	0.0111917	0.0678236		610	0.186807
609	0.0766834	0.0383455	0.0175676		609	0.00261854	0.0112525	0.068184		609	0.186309
608	0.0765246	0.0382661	0.0175442		608	0.00263842	0.0113192	0.0685538		608	0.185831
607	0.0763728	0.0381902	0.0175193		607	0.002643	0.0113777	0.0689163		607	0.185375
606	0.0762266	0.0381171	0.0174948		606	0.00265069	0.0114411	0.0692863		606	0.18494
605	0.076099	0.0380533	0.0174716		605	0.00266489	0.0115093	0.0696659		605	0.184541
604	0.0759854	0.0379965	0.0174499		604	0.0026792	0.0115799	0.0700457		604	0.184176
603	0.0758933	0.0379504	0.0174345		603	0.0026891	0.0116498	0.0704243		603	0.18386
602	0.0758187	0.0379131	0.0174272		602	0.00270222	0.0117194	0.0708075		602	0.18359
601	0.0757619	0.0378847	0.0174211		601	0.00271624	0.0117922	0.0711943		601	0.183351
600	0.0757107	0.0378591	0.0174146		600	0.00273367	0.0118684	0.0715868		600	0.183151
599	0.0756768	0.0378422	0.017412		599	0.00275249	0.0119414	0.0719848		599	0.182994
598	0.0756615	0.0378345	0.0174169		598	0.00276998	0.0120141	0.0723815		598	0.182888
597	0.0756592	0.0378334	0.0174228		597	0.00277788	0.0120737	0.0727729		597	0.18282
596	0.0756695	0.0378385	0.0174288		596	0.00278625	0.0121331	0.0731678		596	0.182787
595	0.0756983	0.0378529	0.0174393		595	0.00278866	0.0121905	0.0735619		595	0.182793
594	0.0757362	0.0378719	0.0174504		594	0.00279643	0.0122564	0.0739593		594	0.182828
593	0.0757832	0.0378954	0.017467		593	0.00281332	0.0123294	0.074364		593	0.182896
592	0.0758401	0.0379238	0.0174849		592	0.00282117	0.0124	0.0747676		592	0.182987
591	0.075908	0.0379578	0.0175064		591	0.00284021	0.012478	0.0751821		591	0.183105
590	0.0759823	0.0379949	0.0175281		590	0.00285955	0.0125535	0.0755973		590	0.183239
589	0.0760612	0.0380344	0.0175552		589	0.00287067	0.0126266	0.0760105		589	0.18339
588	0.0761448	0.0380762	0.0175829		588	0.00288919	0.0126999	0.0764273		588	0.183558
587	0.0762262	0.0381169	0.0176073		587	0.0029072	0.0127768	0.0768456		587	0.18373
586	0.0763045	0.0381561	0.0176272		586	0.00292166	0.0128502	0.0772641		586	0.183907
585	0.0763879	0.0381978	0.0176525		585	0.00292967	0.0129172	0.0776874		585	0.184105
584	0.0764829	0.0382453	0.0176825		584	0.00293593	0.0129842	0.0781138		584	0.18432
583	0.0765734	0.0382905	0.0177126		583	0.00294208	0.0130495	0.0785362		583	0.18454
582	0.0766691	0.0383384	0.0177401		582	0.00294998	0.0131175	0.0789702		582	0.184775
581	0.0767705	0.0383891	0.0177712		581	0.00296458	0.0131984	0.079414		581	0.185033
580	0.0768829	0.0384453	0.0178043		580	0.00297383	0.0132811	0.0798614		580	0.185315
579	0.0770015	0.0385046	0.0178422		579	0.00299213	0.0133616	0.080311		579	0.185614
578	0.0771292	0.0385685	0.0178825		578	0.00300643	0.0134425	0.0807641		578	0.185944
577	0.0772751	0.0386414	0.0179258		577	0.00301523	0.0135175	0.0812205		577	0.186309
576	0.0774324	0.0387201	0.0179688		576	0.00302234	0.0135888	0.0816751		576	0.186711
575	0.0776027	0.0388052	0.0180175		575	0.00302997	0.0136558	0.0821283		575	0.187151
574	0.0777874	0.0388976	0.0180658		574	0.00303089	0.0137258	0.082584		574	0.18763
573	0.0779855	0.0389966	0.0181139		573	0.00304256	0.0137998	0.083049		573	0.18816
572	0.0782032	0.0391055	0.0181671		572	0.00305145	0.0138806	0.0835216		572	0.188744
571	0.0784458	0.0392268	0.0182286		571	0.00306451	0.0139623	0.0840008		571	0.189394
570	0.0787221	0.039365	0.0182954		570	0.00307992	0.0140432	0.0844828		570	0.190117
569	0.0790172	0.0395126	0.0183639		569	0.00309592	0.0141319	0.0849665		569	0.190905
568	0.0793448	0.0396764	0.0184411		568	0.0031142	0.0142169	0.0854575		568	0.191772
567	0.0797051	0.0398565	0.0185261		567	0.00313137	0.0143076	0.0859605		567	0.192724
566	0.0801015	0.0400548	0.0186191		566	0.00314283	0.0143942	0.0864574		566	0.193763
565	0.0805313	0.0402697	0.0187176		565	0.00315471	0.014483	0.0869585		565	0.19489
564	0.0809979	0.040503	0.0188284		564	0.00316927	0.0145697	0.087461		564	0.196116
563	0.0815034	0.0407558	0.0189406		563	0.00317998	0.0146601	0.0879717		563	0.197435
562	0.0820488	0.0410285	0.0190614		562	0.00319698	0.0147504	0.0884906		562	0.198857
561	0.0826237	0.041316	0.0191892		561	0.00321583	0.0148448	0.0890124		561	0.200367
560	0.0832361	0.0416222	0.0193274		560	0.00323602	0.0149397	0.0895396		560	0.201973
559	0.0838918	0.0419501	0.0194766		559	0.00325601	0.0150379	0.0900767		559	0.203668
558	0.0845783	0.0422934	0.0196356		558	0.00328354	0.0151367	0.0906175		558	0.205454
557	0.0852983	0.0426534	0.0198002		557	0.00330135	0.0152317	0.0911554		557	0.20731
556	0.0860472	0.0430279	0.0199762		556	0.00331719	0.0153214	0.0916915		556	0.209234
555	0.0868136	0.0434111	0.0201516		555	0.00333076	0.0154141	0.092233		555	0.211216
554	0.087596	0.0438024	0.0203326		554	0.00334491	0.0155145	0.0927792		554	0.213241
553	0.0883918	0.0442003	0.0205198		553	0.0033616	0.0156132	0.0933329		553	0.215299
552	0.08919	0.0445995	0.0207034		552	0.00337881	0.0157106	0.0938857		552	0.217367
551	0.089999	0.045004	0.02089		551	0.00339648	0.0158128	0.0944447		551	0.219447
550	0.0908038	0.0454064	0.0210773		550	0.00341412	0.0159125	0.0950037		550	0.221509
549	0.0916016	0.0458054	0.0212608		549	0.00343722	0.0160103	0.0955727		549	0.223548
548	0.0923833	0.0461963	0.0214418		548	0.00345772	0.0161057	0.0961446		548	0.225541
547	0.0931386	0.046574	0.021615		547	0.00348204	0.016207	0.0967216		547	0.227479
546	0.0938635	0.0469364	0.0217823		546	0.00350464	0.0163116	0.0973		546	0.229341
545	0.0945609	0.0472852	0.0219453		545	0.00352015	0.0164105	0.0978796		545	0.231125
544	0.0952268	0.0476182	0.0221005		544	0.00353285	0.0165063	0.0984658		544	0.232824
543	0.0958513	0.0479304	0.0222491		543	0.00354375	0.0166032	0.0990551		543	0.234432
542	0.0964347	0.0482222	0.0223825		542	0.0035586	0.0167058	0.0996565		542	0.235935
541	0.0969757	0.0484927	0.0225101		541	0.0035787	0.0168138	0.100265		541	0.237335
540	0.0974776	0.0487437	0.0226269		540	0.00360184	0.0169257	0.100884		540	0.238626
539	0.0979449	0.0489773	0.0227458		539	0.00362379	0.0170319	0.101501		539	0.239816
538	0.0983685	0.0491892	0.0228528		538	0.00364822	0.0171381	0.102129		538	0.240902
537	0.0987613	0.0493856	0.0229537		537	0.00367334	0.0172479	0.102763		537	0.241898
536	0.0991202	0.0495651	0.0230446		536	0.00369554	0.0173598	0.103401		536	0.242819
535	0.0994466	0.0497283	0.0231275		535	0.00371579	0.0174713	0.104041		535	0.243664
534	0.0997487	0.0498793	0.023202		534	0.00373927	0.0175891	0.104695		534	0.244459
533	0.100036	0.050023	0.0232753		533	0.00376315	0.0177056	0.105352		533	0.245208
532	0.100309	0.0501595	0.0233461		532	0.00379175	0.0178292	0.106022		532	0.245929
531	0.100582	0.050296	0.0234178		531	0.00381872	0.0179538	0.106698		531	0.246648
530	0.100857	0.0504335	0.0234946		530	0.00384599	0.018077	0.107382		530	0.247373
529	0.101145	0.0505776	0.0235746		529	0.00388023	0.0182047	0.108076		529	0.24813
528	0.101442	0.0507261	0.0236546		528	0.00391152	0.0183344	0.108772		528	0.248916
527	0.101748	0.0508791	0.0237268		527	0.00394167	0.0184661	0.109471		527	0.24974
526	0.102085	0.0510476	0.0238138		526	0.00396888	0.018593	0.110173		526	0.250639
525	0.102456	0.0512331	0.0239097		525	0.00399228	0.0187172	0.11088		525	0.251608
524	0.102858	0.0514341	0.0240111		524	0.00401514	0.0188438	0.111591		524	0.25266
523	0.10329	0.0516502	0.0241156		523	0.00403815	0.01897	0.112309		523	0.253796
522	0.103757	0.0518837	0.0242277		522	0.00406623	0.0191035	0.113034		522	0.25503
521	0.104261	0.0521357	0.0243522		521	0.00408877	0.0192337	0.113762		521	0.256358
520	0.104808	0.0524092	0.0244903		520	0.00411878	0.019368	0.1145		520	0.257767
519	0.105379	0.0526948	0.0246296		519	0.00414909	0.0195035	0.115247		519	0.259256
518	0.10598	0.0529953	0.0247828		518	0.00418229	0.0196422	0.116001		518	0.260831
517	0.106602	0.0533063	0.0249357		517	0.0042099	0.0197785	0.116754		517	0.262465
516	0.107252	0.0536314	0.0250938		516	0.00423651	0.0199195	0.117519		516	0.264158
515	0.107911	0.0539609	0.0252555		515	0.00426482	0.0200563	0.118288		515	0.265885
514	0.108577	0.0542939	0.0254131		514	0.00428962	0.0201948	0.119056		514	0.267637
513	0.109241	0.054626	0.0255727		513	0.00431049	0.0203337	0.119826		513	0.269391
512	0.109908	0.0549595	0.0257393		512	0.00434049	0.0204787	0.120605		512	0.271147
511	0.110572	0.0552915	0.0259025		511	0.00437483	0.0206254	0.121398		511	0.272889
510	0.111221	0.0556161	0.0260629		510	0.00441146	0.0207739	0.122192		510	0.274583
509	0.111849	0.0559301	0.0262201		509	0.00445371	0.0209332	0.122995		509	0.276229
508	0.112456	0.0562336	0.0263762		508	0.00449378	0.0210928	0.123808		508	0.277816
507	0.113036	0.0565237	0.0265212		507	0.0045353	0.0212536	0.124627		507	0.279331
506	0.113594	0.0568027	0.0266659		506	0.00457287	0.0214147	0.125458		506	0.28077
505	0.114115	0.0570632	0.026796		505	0.00460716	0.0215711	0.12629		505	0.282129
504	0.114604	0.0573077	0.0269222		504	0.00464232	0.0217325	0.127131		504	0.28341
503	0.115067	0.0575393	0.0270405		503	0.00468199	0.0218965	0.127977		503	0.284611
502	0.115498	0.0577548	0.027145		502	0.00471489	0.0220509	0.128825		502	0.28572
501	0.115903	0.0579573	0.0272506		501	0.00474701	0.0222158	0.129683		501	0.286756
500	0.116648	0.0583298	0.0277333		500	0.00499384	0.0225957	0.130924		500	0.288305
499	0.116998	0.0585049	0.0278265		499	0.0050228	0.0227626	0.131811		499	0.289217
498	0.117328	0.0586699	0.0279172		498	0.00505695	0.0229279	0.132702		498	0.290077
497	0.117639	0.0588254	0.0280034		497	0.0050945	0.0230934	0.133605		497	0.290891
496	0.117942	0.0589769	0.0280886		496	0.005129	0.023263	0.134521		496	0.29167
495	0.118235	0.0591234	0.0281753		495	0.00517272	0.0234374	0.135452		495	0.292416
494	0.118521	0.0592664	0.0282604		494	0.00520823	0.0236114	0.136389		494	0.29315
493	0.11881	0.0594109	0.0283469		493	0.00525288	0.0237927	0.137342		493	0.293886
492	0.119097	0.0595545	0.0284361		492	0.00529017	0.0239728	0.1383		492	0.29463
491	0.119388	0.0597	0.0285284		491	0.00532869	0.0241485	0.13926		491	0.295402
490	0.119691	0.0598515	0.0286192		490	0.00537079	0.0243298	0.140231		490	0.296195
489	0.120013	0.0600125	0.0287089		489	0.00541453	0.0245171	0.141218		489	0.297031
488	0.120355	0.0601835	0.0288053		488	0.00545943	0.0247067	0.142219		488	0.297926
487	0.12073	0.060371	0.0289147		487	0.00550284	0.0248943	0.143226		487	0.298885
486	0.121124	0.0605681	0.0290258		486	0.0055479	0.0250852	0.144246		486	0.299904
485	0.121562	0.0607871	0.029158		485	0.00559109	0.0252833	0.145285		485	0.301007
484	0.122034	0.0610231	0.0292895		484	0.00563579	0.0254864	0.146333		484	0.302212
483	0.122533	0.0612726	0.0294256		483	0.00568111	0.0256794	0.147386		483	0.303509
482	0.123079	0.0615457	0.0295685		482	0.00573327	0.0258844	0.148458		482	0.304925
481	0.123684	0.0618482	0.0297346		481	0.0057768	0.0260898	0.149534		481	0.306466
480	0.124329	0.0621707	0.0299068		480	0.00582247	0.0262953	0.150613		480	0.308136
479	0.125031	0.0625218	0.0300947		479	0.0058579	0.0264952	0.151703		479	0.309953
478	0.125791	0.0629018	0.0302911		478	0.00589908	0.0266934	0.152804		478	0.311906
477	0.126603	0.0633078	0.0304993		477	0.00593848	0.0268974	0.153911		477	0.314011
476	0.127479	0.0637459	0.0307208		476	0.00598573	0.0271099	0.155033		476	0.316273
475	0.128412	0.0642124	0.0309527		475	0.00602845	0.0273254	0.15617		475	0.318691
474	0.129409	0.064711	0.0311933		474	0.00608267	0.0275571	0.157321		474	0.321267
473	0.130475	0.065244	0.0314625		473	0.00613483	0.0277789	0.158471		473	0.32402
472	0.131606	0.0658096	0.031749		472	0.00619017	0.0280019	0.159636		472	0.326934
471	0.132801	0.0664071	0.0320429		471	0.00623724	0.0282284	0.160811		471	0.330017
470	0.134072	0.0670427	0.0323686		470	0.00628252	0.0284581	0.161998		470	0.333271
469	0.135407	0.0677103	0.0327025		469	0.00633387	0.0286841	0.163204		469	0.336708
468	0.136811	0.0684123	0.0330518		468	0.00638472	0.0289145	0.164417		468	0.340298
467	0.13829	0.0691519	0.0334128		467	0.00644719	0.0291634	0.165653		467	0.344073
466	0.139826	0.06992	0.0337884		466	0.00650073	0.0294035	0.166902		466	0.348015
465	0.141435	0.0707246	0.0341888		465	0.0065613	0.0296489	0.168171		465	0.352142
464	0.143113	0.0715637	0.0345965		464	0.00661814	0.0298985	0.169456		464	0.356438
463	0.144867	0.0724407	0.0350172		463	0.00667797	0.0301459	0.170759		463	0.360927
462	0.146691	0.0733528	0.0354573		462	0.00673545	0.0304017	0.172089		462	0.365629
461	0.148593	0.0743039	0.0359089		461	0.00678957	0.0306591	0.173443		461	0.370541
460	0.150576	0.0752955	0.0363856		460	0.00684064	0.0309235	0.174823		460	0.375653
459	0.152648	0.0763316	0.0368854		459	0.00689047	0.0311817	0.176218		459	0.380953
458	0.154793	0.0774042	0.0374004		458	0.00693882	0.0314287	0.17762		458	0.386435
457	0.157011	0.0785134	0.0379348		457	0.00699043	0.0316967	0.179038		457	0.392096
456	0.159302	0.079659	0.0384782		456	0.00704941	0.0319698	0.180463		456	0.397958
455	0.161685	0.0808506	0.0390559		455	0.0071074	0.0322376	0.181898		455	0.404033
454	0.16417	0.0820932	0.0396514		454	0.0071742	0.032518	0.183356		454	0.410314
453	0.166754	0.0833853	0.0402681		453	0.00724802	0.0328076	0.184815		453	0.416846
452	0.16948	0.0847485	0.040917		452	0.00731016	0.0330902	0.186275		452	0.423687
451	0.172341	0.0861791	0.041605		451	0.00737759	0.0333769	0.187753		451	0.430857
450	0.175372	0.0876948	0.0423371		450	0.00745662	0.0336741	0.189257		450	0.438417
449	0.17857	0.0892939	0.0430929		449	0.00752757	0.0339727	0.190769		449	0.446398
448	0.181992	0.0910051	0.043926		448	0.00759868	0.0342769	0.192308		448	0.454914
447	0.185647	0.0928328	0.0448087		447	0.00768195	0.0346064	0.193889		447	0.464013
446	0.189581	0.0948	0.0457597		446	0.00777449	0.0349443	0.195499		446	0.473778
445	0.193838	0.0969287	0.0467927		445	0.00787263	0.0352912	0.197151		445	0.484316
444	0.198455	0.0992374	0.0479064		444	0.00797103	0.0356409	0.198839		444	0.495711
443	0.203456	0.101738	0.0491156		443	0.00807733	0.0360075	0.200578		443	0.50802
442	0.208856	0.104438	0.0504233		442	0.00819194	0.0363928	0.20236		442	0.521324
441	0.21466	0.107341	0.0518144		441	0.00831155	0.0367823	0.204174		441	0.535668
440	0.220898	0.11046	0.0533205		440	0.00840859	0.0371649	0.206012		440	0.55107
439	0.227576	0.113799	0.0549203		439	0.00852911	0.0375723	0.207883		439	0.56755
438	0.234735	0.117379	0.0566196		438	0.00865097	0.0379815	0.209764		438	0.585158
437	0.242406	0.121215	0.0584432		437	0.00877074	0.0384026	0.211683		437	0.603974
436	0.250593	0.125309	0.0603862		436	0.00891467	0.0388432	0.213646		436	0.624023
435	0.259324	0.129675	0.0624551		435	0.00903008	0.0392741	0.215612		435	0.645361
434	0.26861	0.134318	0.0646424		434	0.0091451	0.0397072	0.217588		434	0.66799
433	0.278477	0.139252	0.0669766		433	0.00927061	0.0401449	0.219603		433	0.691958
432	0.288949	0.144489	0.0694267		432	0.00940479	0.0405924	0.221639		432	0.717386
431	0.300075	0.150053	0.0720389		431	0.00953384	0.041047	0.223711		431	0.744332
430	0.311873	0.155952	0.0748263		430	0.00968198	0.0415283	0.225828		430	0.772833
429	0.324317	0.162175	0.0777608		429	0.00983119	0.0420159	0.227978		429	0.802841
428	0.33742	0.168727	0.0808422		428	0.00999779	0.0425309	0.230176		428	0.834353
427	0.351197	0.175616	0.0840753		427	0.010162	0.0430538	0.232393		427	0.86736
426	0.365618	0.182827	0.0874555		426	0.0103319	0.0435848	0.234647		426	0.901922
425	0.380705	0.190372	0.0910048		425	0.0105003	0.0441233	0.236936		425	0.938084
424	0.396411	0.198225	0.0946802		424	0.0106916	0.0446896	0.239277		424	0.975741
423	0.412714	0.206378	0.098492		423	0.010885	0.0452627	0.241642		423	1.01479
422	0.429614	0.214828	0.102435		422	0.0110832	0.0458502	0.244062		422	1.05529
421	0.447031	0.223538	0.106468		421	0.0112785	0.0464332	0.24651		421	1.09711
420	0.464871	0.232459	0.110592		420	0.0114754	0.0470307	0.248988		420	1.14003
419	0.483015	0.241532	0.114771		419	0.011713	0.0476537	0.251515		419	1.18386
418	0.501364	0.250707	0.118975		418	0.011954	0.0482995	0.254097		418	1.22827
417	0.519796	0.259924	0.123188		417	0.0122004	0.0489648	0.25672		417	1.27301
416	0.538161	0.269107	0.12737		416	0.0124506	0.0496468	0.259374		416	1.3178
415	0.556297	0.278176	0.131489		415	0.0127409	0.0503485	0.262077		415	1.36227
414	0.574038	0.287048	0.135495		414	0.0130201	0.0510578	0.264799		414	1.4059
413	0.591221	0.29564	0.139381		413	0.0132999	0.0517785	0.267553		413	1.44843
412	0.607675	0.303868	0.14311		412	0.0135921	0.0525155	0.270363		412	1.489
411	0.623182	0.311622	0.146648		411	0.0139184	0.0532879	0.273206		411	1.5271
410	0.637571	0.318817	0.14995		410	0.0142463	0.0540783	0.276086		410	1.5623
409	0.650686	0.325376	0.152991		409	0.0145821	0.0548755	0.278998		409	1.594
408	0.662366	0.331216	0.155747		408	0.0149531	0.0556901	0.281938		408	1.62168
407	0.672571	0.336319	0.15821		407	0.0153073	0.0565108	0.284923		407	1.645
406	0.681144	0.340606	0.160352		406	0.0156663	0.0573363	0.287932		406	1.6636
405	0.688068	0.344068	0.162152		405	0.0160452	0.0581989	0.290998		405	1.67781
404	0.693308	0.346689	0.163646		404	0.0164321	0.0590702	0.294112		404	1.68726
403	0.696794	0.348432	0.164789		403	0.0168008	0.0599439	0.297289		403	1.69211
402	0.698641	0.349355	0.165597		402	0.017171	0.0608221	0.300525		402	1.69273
401	0.698795	0.349432	0.166036		401	0.0175619	0.0617266	0.303837		401	1.68914
400	0.701502	0.350786	0.166065		400	0.0180448	0.0624039	0.307316		400	1.73522
399	0.698504	0.349287	0.165745		399	0.0183508	0.0632555	0.310773		399	1.72493
398	0.694029	0.347049	0.165102		398	0.0186586	0.0641125	0.314311		398	1.71121
397	0.688272	0.34417	0.164158		397	0.0189105	0.0649604	0.317908		397	1.69444
396	0.681428	0.340748	0.162943		396	0.0191482	0.0657808	0.321564		396	1.67517
395	0.673621	0.336844	0.161514		395	0.0193321	0.0665823	0.325275		395	1.6538
394	0.665022	0.332544	0.159857		394	0.0195238	0.0673911	0.329072		394	1.63073
393	0.655853	0.327959	0.158057		393	0.0196685	0.0681524	0.332891		393	1.60674
392	0.646358	0.323211	0.156174		392	0.0198549	0.0689879	0.336792		392	1.58237
391	0.636728	0.318396	0.15421		391	0.0200544	0.0698231	0.340757		391	1.55776
390	0.627108	0.313585	0.152209		390	0.0202295	0.0706498	0.34469		390	1.53365
389	0.617612	0.308837	0.150233		389	0.0204573	0.0715217	0.348712		389	1.50996
388	0.608386	0.304223	0.148342		388	0.0207087	0.0724285	0.352754		388	1.48693
387	0.599477	0.299768	0.14648		387	0.0209943	0.0733672	0.35684		387	1.46486
386	0.590929	0.295494	0.144667		386	0.0212668	0.0743092	0.36085		386	1.44376
385	0.582718	0.291388	0.142997		385	0.0215868	0.0752462	0.364907		385	1.42347
384	0.574949	0.287503	0.141398		384	0.0218943	0.0761967	0.368984		384	1.4043
383	0.567478	0.283767	0.139864		383	0.0222508	0.0771967	0.373084		383	1.3859
382	0.560394	0.280225	0.138434		382	0.0225976	0.0781787	0.377213		382	1.36831
381	0.553628	0.276842	0.137102		381	0.0229488	0.0791759	0.38139		381	1.35163
380	0.547127	0.273591	0.135842		380	0.023323	0.08022	0.385643		380	1.33553
379	0.54093	0.270492	0.134644		379	0.0236903	0.0812503	0.389919		379	1.32017
378	0.535007	0.26753	0.13355		378	0.0240543	0.0823301	0.394277		378	1.30548
377	0.529403	0.264728	0.132547		377	0.0244878	0.0834369	0.398747		377	1.29126
376	0.524009	0.262031	0.131553		376	0.0249121	0.0845496	0.403286		376	1.27761
375	0.518859	0.259455	0.1307		375	0.0253271	0.0857026	0.407958		375	1.26443
374	0.513897	0.256974	0.129933		374	0.0257905	0.0868858	0.41274		374	1.25179
373	0.509202	0.254626	0.129233		373	0.0262541	0.0880658	0.417604		373	1.23963
372	0.504666	0.252358	0.12858		372	0.0267368	0.0892981	0.422584		372	1.22786
371	0.500353	0.250202	0.128058		371	0.0272136	0.0905357	0.427624		371	1.21658
370	0.504113	0.252082	0.142809		370	0.0363891	0.102022	0.453608		370	1.20087
369	0.49862	0.249335	0.140025		369	0.0356027	0.101973	0.457023		369	1.19109
368	0.493407	0.246728	0.137596		368	0.0349347	0.102129	0.460739		368	1.18145
367	0.488548	0.244298	0.135409		367	0.0344807	0.102517	0.464893		367	1.17194
366	0.483932	0.24199	0.133462		366	0.034078	0.102971	0.469279		366	1.16238
365	0.479448	0.239748	0.131715		365	0.0338025	0.103566	0.474041		365	1.15324
364	0.475184	0.237616	0.13026		364	0.0336082	0.10431	0.479094		364	1.14425
363	0.471094	0.235571	0.12893		363	0.0334904	0.105085	0.484453		363	1.13561
362	0.467179	0.233613	0.127685		362	0.0335481	0.106105	0.490126		362	1.12711
361	0.463269	0.231658	0.126579		361	0.0336227	0.107208	0.496145		361	1.11845
360	0.45941	0.229728	0.12551		360	0.033725	0.108413	0.502352		360	1.10977
359	0.455743	0.227894	0.124599		359	0.0338096	0.109563	0.508812		359	1.10142
358	0.452178	0.226112	0.123794		358	0.0340426	0.110951	0.515638		358	1.09335
357	0.448691	0.224368	0.123013		357	0.0343441	0.112474	0.522837		357	1.0854
356	0.44528	0.222662	0.122256		356	0.0347219	0.113996	0.530295		356	1.07736
355	0.441962	0.221003	0.121556		355	0.0350816	0.115654	0.538147		355	1.06966
354	0.438671	0.219357	0.120882		354	0.03544	0.11735	0.546209		354	1.0621
353	0.435575	0.217809	0.120407		353	0.0358526	0.119147	0.554574		353	1.05461
352	0.432494	0.216269	0.119925		352	0.0363649	0.121058	0.5634		352	1.04708
351	0.429417	0.21473	0.119459		351	0.0368578	0.123076	0.572499		351	1.03981
350	0.426473	0.213258	0.119023		350	0.0374074	0.125191	0.581951		350	1.03268
349	0.423704	0.211873	0.118678		349	0.0379562	0.127363	0.591761		349	1.02565
348	0.420869	0.210456	0.118311		348	0.0385903	0.129706	0.602121		348	1.01872
347	0.418108	0.209075	0.118023		347	0.0392677	0.132232	0.612954		347	1.01187
346	0.415377	0.207709	0.117781		346	0.0399535	0.134792	0.624221		346	1.00521
345	0.41275	0.206396	0.11752		345	0.0407525	0.137567	0.636028		345	0.998861
344	0.410312	0.205177	0.117431		344	0.0416475	0.140484	0.648423		344	0.99276
343	0.407838	0.203939	0.117265		343	0.0425958	0.143665	0.661466		343	0.98655
342	0.405458	0.202749	0.117169		342	0.0435791	0.146949	0.675321		342	0.980526
341	0.403134	0.201587	0.117124		341	0.0445722	0.150432	0.689876		341	0.974605
340	0.400842	0.200441	0.117208		340	0.0455825	0.154165	0.705247		340	0.969103
339	0.398675	0.199357	0.117307		339	0.046838	0.158236	0.721686		339	0.963548
338	0.396625	0.198332	0.117448		338	0.0481566	0.162628	0.739321		338	0.958089
337	0.394492	0.197266	0.117537		337	0.049548	0.167456	0.758302		337	0.952845
336	0.39259	0.196315	0.117799		336	0.0510774	0.172762	0.778728		336	0.948112
335	0.390724	0.195382	0.118071		335	0.0528215	0.178674	0.800775		335	0.943546
334	0.388933	0.194486	0.118453		334	0.0547727	0.185199	0.824831		334	0.939453
333	0.387197	0.193618	0.118841		333	0.0570316	0.192625	0.850946		333	0.935678
332	0.385578	0.192808	0.119331		332	0.0593993	0.200731	0.879125		332	0.9326
331	0.384058	0.192048	0.119864		331	0.0620853	0.209816	0.90965		331	0.93
330	0.363453	0.181745	0.104492		330	0.0658443	0.227746	0.971565		330	0.907769
329	0.360558	0.180297	0.103635		329	0.0691782	0.239945	1.01011		329	0.906832
328	0.357685	0.17886	0.102733		328	0.0730891	0.253649	1.05137		328	0.907318
327	0.354916	0.177476	0.101924		327	0.0779115	0.269106	1.09579		327	0.909458
326	0.352219	0.176127	0.10111		326	0.0836947	0.286302	1.14301		326	0.913481
325	0.349613	0.174824	0.10026		325	0.090637	0.305304	1.19331		325	0.919655
324	0.347161	0.173598	0.0994667		324	0.098903	0.326377	1.24633		324	0.928122
323	0.344804	0.172419	0.0987396		323	0.108678	0.349557	1.30236		323	0.939019
322	0.342546	0.17129	0.0980307		322	0.120348	0.375229	1.36124		322	0.952216
321	0.340417	0.170226	0.0973548		321	0.133979	0.403554	1.42327		321	0.967818
320	0.338439	0.169236	0.0967274		320	0.149917	0.43487	1.48848		320	0.985633
319	0.336605	0.168319	0.0961261		319	0.168202	0.469189	1.55622		319	1.00548
318	0.334997	0.167515	0.0956323		318	0.188763	0.506526	1.62612		318	1.02714
317	0.333568	0.166801	0.0951612		317	0.211444	0.546722	1.69772		317	1.05051
316	0.332357	0.166195	0.0947102		316	0.235796	0.589369	1.76957		316	1.0753
315	0.331452	0.165743	0.0943856		315	0.261311	0.634004	1.84071		315	1.10113
314	0.330834	0.165434	0.09411		314	0.287443	0.679855	1.90855		314	1.12762
313	0.33055	0.165292	0.0938932		313	0.313584	0.726177	1.97221		313	1.15419
312	0.330681	0.165357	0.0937707		312	0.339404	0.77229	2.03249		312	1.18065
311	0.331216	0.165625	0.0937631		311	0.364382	0.817519	2.08792		311	1.20659
310	0.332239	0.166136	0.0938533		310	0.388216	0.861165	2.13927		310	1.23161
309	0.333783	0.166908	0.0941159		309	0.41078	0.903122	2.18749		309	1.25561
308	0.336007	0.16802	0.0945387		308	0.431824	0.942596	2.23372		308	1.27873
307	0.339076	0.169555	0.0951276		307	0.450903	0.979094	2.277		307	1.30103
306	0.343193	0.171614	0.0960178		306	0.467695	1.01162	2.31811		306	1.32325
305	0.348714	0.174374	0.0972398		305	0.481871	1.03916	2.35419		305	1.34574
304	0.355987	0.178011	0.0988944		304	0.49306	1.06086	2.38374		304	1.36946
303	0.365266	0.182651	0.101095		303	0.5013	1.07673	2.40548		303	1.39513
302	0.376794	0.188416	0.103933		302	0.506992	1.08746	2.42123		302	1.42301
301	0.39069	0.195365	0.107422		301	0.510837	1.09457	2.42975		301	1.45337
300	0.406961	0.203501	0.111633		300	0.513709	1.09951	2.43592		300	1.48675
299	0.425385	0.212714	0.116418		299	0.516495	1.10393	2.44213		299	1.52346
298	0.445781	0.222913	0.121758		298	0.519752	1.10892	2.44725		298	1.56394
297	0.467966	0.234006	0.127537		297	0.523693	1.11485	2.45397		297	1.60942
296	0.491917	0.245983	0.133715		296	0.528316	1.12179	2.45973		296	1.66064
295	0.518037	0.259044	0.140378		295	0.533301	1.12918	2.46377		295	1.71844
294	0.546836	0.273445	0.147646		294	0.538243	1.13633	2.46668		294	1.7839
293	0.578601	0.289329	0.155625		293	0.542705	1.1422	2.46643		293	1.85768
292	0.613319	0.30669	0.164204		292	0.546328	1.14639	2.46197		292	1.94089
291	0.650835	0.32545	0.173282		291	0.548901	1.14805	2.45394		291	2.0333
290	0.690741	0.345405	0.182604		290	0.550087	1.14695	2.44223		290	2.13556
289	0.732349	0.366211	0.192113		289	0.549851	1.14298	2.42529		289	2.24568
288	0.774727	0.387402	0.201502		288	0.548202	1.13626	2.40431		288	2.3597
287	0.816999	0.40854	0.210683		287	0.545152	1.12714	2.38307		287	2.47442
286	0.857962	0.429024	0.219373		286	0.540684	1.11581	2.35854		286	2.58384
285	0.8966	0.448345	0.227512		285	0.53485	1.10234	2.33257		285	2.68249
284	0.932351	0.466222	0.234974		284	0.527701	1.08719	2.30491		284	2.76563
283	0.965198	0.482647	0.241807		283	0.519342	1.0704	2.27695		283	2.84024
282	0.995663	0.497881	0.247997		282	0.510016	1.05251	2.24919		282	2.9094
281	1.02403	0.512066	0.253621		281	0.500074	1.03402	2.22088		281	2.9732
280	1.05028	0.525193	0.258666		280	0.489725	1.01514	2.19457		280	3.02721
279	1.07292	0.536514	0.26289		279	0.479217	0.996336	2.1692		279	3.07789
278	1.09081	0.54546	0.266264		278	0.468795	0.97798	2.14695		278	3.12614
277	1.10369	0.5519	0.268604		277	0.458553	0.960359	2.12763		277	3.16185
276	1.11172	0.555916	0.270029		276	0.448558	0.943644	2.1114		276	3.18378
275	1.11549	0.557801	0.270567		275	0.438886	0.928044	2.09803		275	3.20723
274	1.11548	0.557796	0.270349		274	0.429567	0.913689	2.08782		274	3.21106
273	1.11257	0.556341	0.269426		273	0.420718	0.900705	2.08044		273	3.22338
272	1.10723	0.55367	0.268		272	0.412347	0.889179	2.07657		272	3.23244
271	1.09906	0.549585	0.265912		271	0.404646	0.879165	2.07467		271	3.22177
270	1.08807	0.544089	0.263242		270	0.397673	0.870673	2.07603		270	3.21274
269	1.07514	0.537624	0.260128		269	0.391554	0.863876	2.07973		269	3.20512
268	1.06081	0.530458	0.256665		268	0.386393	0.858852	2.0861		268	3.19465
267	1.04571	0.522907	0.253006		267	0.382244	0.855716	2.09493		267	3.17567
266	1.03001	0.515057	0.249188		266	0.379088	0.854419	2.10663		266	3.15793
265	1.01339	0.506746	0.245175		265	0.376841	0.854843	2.12125		265	3.13277
264	0.995514	0.497807	0.240901		264	0.375545	0.856947	2.13792		264	3.11748
263	0.977116	0.488607	0.23652		263	0.375262	0.860703	2.15759		263	3.09547
262	0.958729	0.479412	0.232108		262	0.376193	0.866391	2.17962		262	3.06935
261	0.940818	0.470456	0.227784		261	0.378493	0.874189	2.2028		261	3.05046
260	0.923676	0.461884	0.223571		260	0.382294	0.884172	2.22727		260	3.03155
259	0.907344	0.453717	0.219553		259	0.387687	0.896477	2.25382		259	3.01201
258	0.89199	0.44604	0.21572		258	0.394699	0.911035	2.28256		258	2.99734
257	0.878029	0.439058	0.212211		257	0.403055	0.927655	2.31303		257	2.98025
256	0.865927	0.433007	0.20907		256	0.412624	0.946089	2.34418		256	2.97156
255	0.856362	0.428224	0.206532		255	0.423109	0.966057	2.37807		255	2.96728
254	0.849712	0.424898	0.204713		254	0.434251	0.987249	2.41288		254	2.96603
253	0.846116	0.4231	0.20368		253	0.445879	1.00945	2.44979		253	2.96398
252	0.846033	0.423059	0.203563		252	0.457923	1.0325	2.48745		252	2.9702
251	0.8499	0.424992	0.204542		251	0.470357	1.05634	2.52629		251	2.98124
250	0.858195	0.42914	0.206883		250	0.483289	1.0811	2.5668		250	2.99629
249	0.871428	0.435758	0.210859		249	0.496867	1.10703	2.60756		249	3.01998
248	0.89018	0.445135	0.216875		248	0.511206	1.13439	2.6504		248	3.04264
247	0.914435	0.457263	0.225133		247	0.526322	1.16338	2.69416		247	3.07319
246	0.943957	0.472026	0.235864		246	0.542152	1.19373	2.73883		246	3.1076
245	0.978365	0.489231	0.249296		245	0.558587	1.22541	2.78856		245	3.14241
244	1.01761	0.508856	0.265639		244	0.575711	1.25818	2.83986		244	3.17904
243	1.06206	0.531083	0.285076		243	0.593741	1.29222	2.89075		243	3.22134
242	1.11254	0.556326	0.307878		242	0.61308	1.32768	2.94302		242	3.26962
241	1.16964	0.584878	0.33411		241	0.634251	1.36502	2.99963		241	3.32573
240	1.23419	0.617157	0.363906		240	0.657759	1.40463	3.05969		240	3.38068
239	1.30725	0.65369	0.3973		239	0.684111	1.44682	3.11601		239	3.42439
238	1.39074	0.69544	0.434491		238	0.713841	1.49232	3.17729		238	3.48083
237	1.48695	0.743549	0.47578		237	0.747295	1.54136	3.24262		237	3.54633
236	1.59827	0.799215	0.521497		236	0.784596	1.59436	3.31132		236	3.60032
235	1.72699	0.863581	0.57201		235	0.825959	1.65174	3.38081		235	3.6313
234	1.87539	0.937789	0.627837		234	0.871501	1.71412	3.45407		234	3.65457
233	2.04717	1.02369	0.689572		233	0.921606	1.78285	3.52866		233	3.68265
232	2.24398	1.1221	0.757735		232	0.977079	1.85906	3.62561		232	3.7013
231	2.46672	1.23348	0.832919		231	1.03919	1.94496	3.71633		231	3.6959
230	2.70718	1.35373	0.91544		230	1.10966	2.04456	3.80484		230	3.67967
229	2.95436	1.47733	1.00539		229	1.19052	2.15962	3.8814		229	3.67788
228	3.17532	1.58782	1.10266		228	1.28401	2.29634	3.98281		228	3.6901
227	3.34439	1.67236	1.20667		227	1.39274	2.45706	4.13916		227	3.68632
226	3.43827	1.71931	1.31624		226	1.51926	2.64612	4.20096		226	3.67804
225	3.47938	1.73986	1.4296		225	1.66611	2.86342	4.16168		225	3.6598
224	3.48101	1.74068	1.54412		224	1.83675	3.10418	4.14713		224	3.63726
223	3.47427	1.73731	1.658		223	2.03593	3.36249	4.14832		223	3.65489
222	3.4681	1.73422	1.76896		222	2.26881	3.57678	4.15796		222	3.6324
221	3.46341	1.73188	1.87595		221	2.53678	3.71719	4.11689		221	3.59894
220	3.44774	1.72404	1.9792		220	2.83374	3.78612	4.08475		220	3.57471
219	3.43431	1.71733	2.08073		219	3.12902	3.79911	4.11632		219	3.57863
218	3.42986	1.7151	2.18073		218	3.33936	3.81311	4.1336		218	3.55678
217	3.39384	1.69709	2.27963		217	3.42982	3.78355	4.18329		217	3.51885
216	3.37985	1.69009	2.37714		216	3.4428	3.79239	4.08602		216	3.49197
215	3.35732	1.67883	2.47211		215	3.44171	3.78738	4.15705		215	3.47399
214	3.34393	1.67213	2.56203		214	3.42463	3.76797	4.22262		214	3.47108
213	3.33408	1.66721	2.64811		213	3.41264	3.77565	4.25238		213	3.45958
212	3.30362	1.65198	2.72402		212	3.40585	3.73468	4.22556		212	3.43111
211	3.28677	1.64355	2.784		211	3.39022	3.70674	4.06001		211	3.40612
210	3.2663	1.63331	2.83896		210	3.34822	3.6796	4.01738		210	3.39223
209	3.24495	1.62264	2.87489		209	3.34446	3.65766	4.09778		209	3.37677
208	3.22977	1.61505	2.90293		208	3.33535	3.6479	4.11774		208	3.34871
207	3.20562	1.60297	2.9137		207	3.31683	3.64681	4.14915		207	3.32539
206	3.17107	1.58569	2.92043		206	3.28373	3.65646	4.06736		206	3.30283
205	3.13631	1.56831	2.91392		205	3.25801	3.65611	4.08799		205	3.26397
204	3.10337	1.55184	2.89018		204	3.23638	3.64054	4.11373		204	3.23266
203	3.06591	1.53311	2.86175		203	3.20184	3.60789	4.08719		203	3.17915
202	3.04074	1.52052	2.82673		202	3.19624	3.57894	3.98043		202	3.15681
201	3.02776	1.51403	2.78724		201	3.17146	3.58478	3.98117		201	3.12388
200	2.99528	1.49779	2.73913		200	3.14831	3.58509	4.00286		200	3.09271

## Sheet: Supplementary Fig. 7
	Catalase activity (U)	Fluorescence
	0	47749
	0.2	46562
	0.4	44604
	0.6	44418
	0.8	41327
	1	40667
	2	33756
	4	23720
		Fluorescence
		1 U	Activity (%)
	Cat curve	41007	100
	10 DBCO	40573	98.9416
	30 DBCO	39464	96.2372

## Sheet: Supplementary Fig. 9
		Cat	conc H2O2
	Δt (s)	PBS	10 mM H2O2	20 mM H2O2	30 mM H2O2
	0.03	1.7923	1.88583	1.97922	2.53239
	0.06	3.24198	3.54621	3.72098	4.51243
	0.09	4.62877	5.15202	5.10474	6.4739
	0.12	5.83888	6.39212	6.66884	8.18958
	0.15	7.00447	7.4086	8.52421	9.82837
	0.18	8.10949	9.29795	9.88588	12.2508
	0.21	9.3568	10.5156	11.6017	13.9851
	0.24	10.4935	12.4528	12.7645	15.8154
	0.27	11.3688	14.3767	15.204	18.4208
	0.3	12.4978	15.0243	16.9772	20.3079
	0.33	13.2239	16.3019	18.3138	21.4036
	0.36	14.4733	17.7124	20.7923	24.6216
	0.39	15.6535	19.9713	22.7804	27.2132
	0.42	16.6767	21.6563	24.4273	29.8391
	0.45	18.2374	22.9191	26.5357	32.6146
	0.48	19.1008	24.4783	28.2411	35.1408
	0.51	20.1955	27.0945	31.8922	36.6674
